# Supplementary material for: Why Don’t More Mitochondrial Diseases Exhibit Cardiomyopathy?
Source: J Cardiovasc Dev Dis. 2023 Apr 1;10(4):154. doi: 10.3390/jcdd10040154 (PMC10144188; doi:10.3390/jcdd10040154)
Supplement: Supplementary file 1 [file jcdd-10-00154-s001.zip › Table S1.xlsx]

## Sheet: GeneData
	Gene_Name	Alternate Gene Name(s)	Protein (or RNA) Name	Protein_or_RNA_localization	Localization_Category	Protein_Function	Gene_Category	Mootha_Gene_Category	OXPHOS_Complex	mtDNA_Subcategory	Metabolism_Subcategory	Genome_Origin	Inheritance Pattern	Known Pathogenic Variants	Common Pathogenic Variants	Mitochondrial Disease Name	Age_at_Onset	Organ_System_Manifestations	Central_Nervous_System_Manifestations	Cardiac_Manifestations	Specific_Cardiac_Manifestations	Cardiac_Manifestations_Category	Additional References	Unique Clinical Pearls	Biochemical Signatures - Blood	Biochemical Signatures - Muscle	Biochemical Signatures - Other	Natural History Studies	Other Gene Information	MSeqDR URL Link
1	AARS2	AARSL	AlaRS	Mitochondrion matrix	Mitochondrion matrix	Mitochondrial aminoacyl-tRNA synthetase that activates and transfers alanine to its cognate tRNA for mitochondrial translation	mRNA translation_protein synthesis	mtDNA Gene Expression		tRNA synthetase		Nuclear, Chromosome 6	Autosomal recessive inheritance	20 pathogenic or likely pathogenic variants, and 69 variants of uncertain significance, in ClinVar.	Not specified	Combined oxidative phosphorylation deficiency 8 (COXPD8); Infantile cardiomyopathy; Leukoencephalopathy, progressive, with ovarian failure (LKENP); Adult-onset leukoencephalopathy with axonal spheroids and pigmented glia (ALSP); Lethal primary pulmonary hypoplasia; Nonimmune hydrops fetalis	Antenatal onset, prior to birth; Congenital onset, present at birth; Neonatal onset, within the first 28 days of life; Infantile onset, between 28 days to 1 year; Childhood onset, between 1 and 5 years; Adult onset, at the age of 16 years or later	Brain (leukodystrophy, cerebellar ataxia, spasticity, dystonia, cognitive, and motor decline), Peripheral nerve (neuropathy, demyelinating polyneuropathy on electromyogram), cardiac (hypertrophic cardiomyopathy), Ovary (ovarian failure), Ophthalmologic (reduced visual acuity, optic atrophy, pigmentary retinopathy, and nystagmus), Prenatal (nonimmune hydrops fetalis)	TRUE	TRUE	hypertrophic cardiomyopathy	Cardiomyopathy		May cause a wide-range of discrete and multisystem syndromes in any ethnic background and with onset at any age from prenatal to adult period, all inherited in autosomal recessive fashion	Lactic acidosis, elevated alanine	Multiple electron transport chain (ETC) complex enzyme deficiencies	Multiple electron transport chain (ETC) complex enzyme deficiencies in patient fibroblasts	None	None	MSeqDR Gene card: https://mseqdr.org/mitobook.php?gene=AARS2
2	AASS	#N/A	AASS	Mitochondrion	Mitochondrion	Bifunctional enzyme that catalyzes the first two steps in lysine degradation	Amino acid metabolism	Metabolism			Amino acid metabolism	Nuclear, Chromosome 7	Autosomal recessive inheritance	9 pathogenic variants and 13 variants of uncertain significance, in ClinVar.	Not specified	Hyperlysinemia type I; Saccharopinuria	Neonatal onset, within the first 28 days of life	None	FALSE	FALSE	#N/A	#N/A		Although a number of symptoms were attributed to hyperlysinemia, in the molecular and NBS era, this appears to be an asymptomatic biochemical phenomenon	Very elevated lysine (600-2000 μmol/L), elevated pipecolic acid	#N/A	Urine: elevated saccharopine, lysine, pipecolic acid	None	None	MSeqDR Gene card: https://mseqdr.org/mitobook.php?gene=AASS
3	ABAT	GABAT	ABAT	Mitochondrion matrix.	Mitochondrion matrix	Converts gamma-aminobutyrate (GABA) and L-beta- aminoisobutyrate to succinate in the main GABA degradation pathway	Amino acid metabolism	Metabolism			Amino acid metabolism	Nuclear, Chromosome 16	Autosomal recessive inheritance	17 pathogenic or likely pathogenic variants and 133 variants of uncertain significance, in ClinVar.	Not specified	GABA transaminase deficiency	Neonatal onset, within the first 28 days of life; Infantile onset, between 28 days and 1 year	Central nervous system (profound developmental delay, early infantile encephalopathy, hypersomnolence, hyperkinetic movements, hyperreflexia, refractory seizures, tonic posturing, high-pitched cry, abnormal brain MRI showing cerebral atrophy, leukodystrophy, agenesis of the corpus callosum, cerebellar hypoplasia, abnormal gyri, posterior fossa cyst), Muscle (severe hypotonia), Endocrine (accelera…	TRUE	FALSE	#N/A	#N/A		Rare early infantile encephalopathy with hyperkinetic movement disorder and extreme hypersomnolence. The diagnosis is confirmed by elevated GABA on CSF neurotransmitters; however, treatment of unaffected patients with vigabatrin produces a nearly identical biochemical fingerprint, so must be excluded	Elevated succinimide & 2-pyrrolidinone; elevated-growth hormone; low GABAT activity	#N/A	Cerebrospinal fluid (CSF): elevated GABA, elevated homocarnosine, succinimide, low beta-alanine. Urine: elevated homocarnosine, succinimide	None.	None	MSeqDR Gene card: https://mseqdr.org/mitobook.php?gene=ABAT
4	ABCB7	ABC7; ATM1P; ASAT	ABCB7	Mitochondrion inner membrane; Multipass membrane protein	Mitochondrion inner membrane	May be involved in the transport of iron between mitochondria and cytosol	Solute_ion transport	Solute Carrier Family				Nuclear, Chromosome X	X-linked inheritance	8 pathogenic or likely pathogenic variants and 17 variants of uncertain significance, in ClinVar	Not specified	Sideroblastic anemia and spinocerebellar ataxia (ASAT, XLSA/A)	Infantile onset, between 28 days and 1 year; Childhood onset, between 1 and 5 years	Central nervous system (spinocerebellar ataxia), Hematologic (mild-moderate anemia with hypochromia, microcytosis, and ringed sideroblasts), Ophthalmologic (strabismus)	TRUE	FALSE	#N/A	#N/A		Patients have X-linked ataxia. Anemia ranges from being the presenting feature to being completely absent. The condition is distinguished from X-linked sideroblastic anemia by the presence of ataxia.	Elevated erythrocyte protoporphyrins (total and zinc)	Not assessed	None	None	None	MSeqDR Gene card: https://mseqdr.org/mitobook.php?gene=ABCB7
5	ACAD9	MGC14452, NPD002	ACAD9	Mitochondrion	Mitochondrion	Required for mitochondrial complex I assembly (PMID: 20816094, PMID: 24158852)	OXPHOS	Oxidative Phosphorylation	I			Nuclear, Chromosome 3	Autosomal recessive inheritance	30 pathogenic or likely pathogenic variants and 46 variants of uncertain significance, in ClinVar.	Not specified	Hypertrophic cardiomyopathy; Exercise intolerance and lactic acidosis; Mitochondrial complex I deficiency due to ACAD9 deficiency (MC1DN20)	Congenital onset, present at birth; Neonatal onset, within the first 28 days of life; Infantile onset, between 28 days and 1 year; Childhood onset, between 1 and 5 years	cardiac (hypertrophic cardiomyopathy and dilated cardiomyopathy); Skeletal muscle (weakness, hypotonia, exercise intolerance); Hepatic (liver failure); Hematologic (thrombocytopenia); Metabolic (lactic acidosis, hyperammonemia, hypoglycemia)	FALSE	TRUE	hypertrophic cardiomyopathy and dilated cardiomyopathy	Cardiomyopathy		Onset may be precipitated by viral infection. Reye-like episode following ingestion of aspirin	Lactic acidemia, hypoglycemia, elevated plasma ammonia, thrombocytopenia, elevated liver transaminases	Complex I deficiency, complex I activity was reduced to as low as 3% in patient muscle	Deficiency of complex I activity in liver and fibroblasts	Clinical, biochemical and genetic spectrum of 70 patients with ACAD9 deficiency reported in 2018 (PMID: 30025539)	None	MSeqDR Gene card: https://mseqdr.org/mitobook.php?gene=ACAD9
6	ACADL	LCAD; ACAD4	LCAD	Mitochondrion matrix.	Mitochondrion matrix	Catalyzes the initial step of mitochondrial β-oxidation of long-chain fatty acids.	Mitochondrial fatty acid metabolism	Metabolism			Mitochondrial fatty acid metabolism	Nuclear, Chromosome 2	Autosomal recessive inheritance;	1 pathogenic or likely pathogenic variants in HGMD, and 23 variants of uncertain significance, in ClinVar.	Not specified	Nonketotic hypoglycemia; Early-onset of severe cardiac and multiorgan failure; Hepatic or hypoketotic hypoglycemic form; Later-onset episodic myopathic form with intermittent rhabdomyolysis	Neonatal onset, within the first 28 days of life; Infantile onset, between 28 days and 1 year; Childhood onset, between 1 and 5 years; Juvenile onset, between the age of 5 and 15 years; Adult onset, at the age of 16 years or later	Muscle (rhabdomyolysis provoked by exercise, muscle cramps and/or pain, exercise intolerance), cardiac (hypertrophic or dilated cardiomyopathy, pericardial effusion, arrhythmias), Hepatic (hepatomegaly, hypoglycemia), and Multiorgan involvement	FALSE	TRUE	hypertrophic or dilated cardiomyopathy, pericardial effusion, arrhythmias	Cardiomyopathy		Severe early-onset of cardiac abnormality and/or multiorgan failure; Hepatic dysfunction with hepatomegaly and hypoglycemia; Myopathy with intermittent rhabdomyolysis	Increased C4-C20 straight-chain acyl-carnitine esters; increased 3-hydroxy-acyl carnitine esters.	Reduced electron transfer flavoprotein or ferricineum.	Reduced electron transfer flavoprotein activity in cultured fibroblasts, liver, heart, or amniocytes	None	After molecular sequencing years the patients who were previously diagnosed with LCAD (based on clinical and biochemistry features), had ACADVL mutations and LCAD was not longer considered to be a disease. ACADL may be implicated in surfactant metabolism, and mutations in ACADL were found on exome sequencing in patients with a surfactant metabolic defect (PMID: 2459151). More data is necessary to…	MSeqDR Gene card: https://mseqdr.org/mitobook.php?gene=ACADL
7	ACADM	#N/A	MCAD	Mitochondrion matrix.	Mitochondrion matrix	Acyl-CoA dehydrogenase specific for acyl chain lengths of 4–16 that catalyzes the initial reaction in the beta oxidation of fatty acids	Mitochondrial fatty acid metabolism	Metabolism			Mitochondrial fatty acid metabolism	Nuclear, Chromosome 1	Autosomal recessive inheritance	107 pathogenic or likely pathogenic variants and 100 variants of uncertain significance, in ClinVar.	Not specified	Acyl-CoA dehydrogenase, medium chain deficiency (ACADMD)	Neonatal onset, within the first 28 days of life; Infantile onset, between 28 days and 1 year; Childhood onset, between 1 and 5 years; Adult onset, at the age of 16 years or later	Central nervous system (seizures), Hepatic (hepatomegaly), Endocrine (hypoketotic hypoglycemia)	TRUE	FALSE	#N/A	#N/A		Suspect in previously healthy infant who becomes symptomatic with supportive laboratory findings, or in cases of sudden and unexpected death	Elevations of C8-acylcarnitine with lesser elevations of C6- and C10-acylcarnitine values above the cut-off	#N/A	Urine: medium-chain dicarboxylic acid elevation with a characteristic pattern: hexanoylglycine (C6) > octanoylglycine (C8) > decanoylglycine (C10), while ketones are inappropriately low.	Derks et al. (2006). A retrospective natural history study of 155Dutch patients with MCAD revealed that most patients presented between 3 months and 5.1 years of age; 13% had symptoms as neonates not exclusively related to breast-feeding. An acute presentation before the diagnosis was made resulted in a mortality of 22% (25/114), whereas 21% (19/89) developed disabilities after the diagnosis. On …	None	MSeqDR Gene Card: https://mseqdr.org/mitobook.php?gene=ACADM
8	ACADS	#N/A	SCAD	Mitochondrion matrix	Mitochondrion matrix	Functions within mitochondria and is essential for fatty-acid oxidation, which is the multistep process that breaks down (metabolizes) fats and converts them to energy. SCAD is required to metabolize a group of fats called short-chain fatty acids. These fatty acids are found in some foods and are also produced when larger fatty acids are metabolized. Fatty acids are a major source of energy for t…	Mitochondrial fatty acid metabolism	Metabolism			Mitochondrial fatty acid metabolism	Nuclear, Chromosome 12	Autosomal recessive inheritance;	40 pathogenic or likely pathogenic, and 72 variants of uncertain significance, in ClinVar	2 common polymorphisms (R147W, G185S)	Short-chain acyl-CoA dehydrogenase deficiency (ACADSD); Lipid storage myopathy secondary to short-chain acyl-CoA dehydrogenase deficiency	Neonatal onset, within the first 28 days of life; Adult onset, at the age of 16 years or later	Central nervous system (developmental delay, speech delay, lethargy, psychosis, seizures, brain MRI may show white matter abnormalities), muscle (myopathy, muscle weakness, hypotonia), cardiac (cardiomyopathy), ophthalmologic [progressive external ophthlamoplegia (PEO)], GI (feeding difficulties), skeletal (contractures, scoliosis), constitutional (chronic failure to thrive), metabolic (acute met…	TRUE	TRUE	cardiomyopathy	Cardiomyopathy		Most patients identified by newborn screen are completely asymptomatic. Clinical features onset from birth to early childhood and may be highly variable: a severe form causes infantile-onset acidosis and neurologic impairment, while other patients develop only myopathy.	Increased butyrylcarnitine (C4) concentrations; decreased SCAD activity	#N/A	Urine: ethylmalonic aciduria and methylsuccinic aciduria.Reduced electron transfer flavoprotein (ETF)-linked enzyme assay with butyryl-CoA as a substrate, performed after immunoactivation of MCAD, which has similar activity	Gene variant spectrum in 114 patients, where no correlation was found between the clinical phenotype and the degree of SCAD dysfunction (2008, PMID: 18523805)	None	MSeqDR Gene card: https://mseqdr.org/mitobook.php?gene=ACADS
9	ACADVL	#N/A	VLCAD	Mitochondrion inner membrane	Mitochondrion inner membrane	The protein is targeted at the inner mitochondrial membrane where it catalyzes the first step of the mitochondrial fatty acid beta-oxidation pathway. This acyl-Coenzyme A dehydrogenase is specific to long-chain and very-long-chain fatty acids for substrate acyl chain lengths as long as 24 carbons.	Mitochondrial fatty acid metabolism	Metabolism			Mitochondrial fatty acid metabolism	Nuclear, Chromosome 17	Autosomal recessive inheritance	134 pathogenic or likely pathogenic and 181 variants of uncertain significance, in ClinVar.	Not specified	Very long-chain acyl-CoA dehydrogenase deficiency (VLCAD)	Neonatal onset, within the first 28 days of life;Infantile onset, between 28 days and 1 year;Childhood onset, between 1 and 5 years; Juvenile onset, between the age of 5 and 15 years	Central nervous system (lethargy), Muscle (hypotonia, weakness associated with fasting or infection, myopathic episodes triggered by exercise, fasting, infection, or cold temperatures, rhabdomyolysis with exercise, muscle pain, or stiffness with exercise), cardiac (hypertrophic cardiomyopathy, cardiac arrest, sudden cardiac death), Pulmonary (tachypnea), Hepatic (hepatomegaly, steatosis, hepatoce…	TRUE	TRUE	hypertrophic cardiomyopathy, cardiac arrest, sudden cardiac death	Cardiomyopathy		Neonatal onset form has liver, heart, and neurologic problems with high frequency of early death. Milder childhood form has similar symptom constellation with less cardiac involvement and age of onset at average of 4 years. Later-onset form has myopathic features with rhabdomyolysis and exercise intolerance and average age of presentation at 13 years.	Nonketotic hypoglycemia, decreased plasma carnitine, increased serum creatine kinase (CK)	Decreased VLCAD protein and activity	Urine: dicarboxylic aciduria, exercise-induced myoglobinuria in adults	Study reported of 54 VLCAD patients. 25 patients had the severe childhood form, 75% of whom had onset within the first 3 days of life, and the majority (71%) of mutant alleles were null. These patients had cardiomyopathy (92%), hepatomegaly (80%), hypotonia (52%), and early death (80%). In total, 21 patients had a milder childhood form with onset by 4 years of age. Clinical features in this group…	None	MSeqDR Gene Card: https://mseqdr.org/mitobook.php?gene=ACADVL
10	ACAT1	ACAT	ACAT1	Mitochondrion.	Mitochondrion	Plays major roles in ketone body metabolism and isoleucine catabolism.	Amino acid metabolism	Metabolism			Amino acid metabolism	Nuclear, Chromosome 11	Autosomal recessive inheritance;	96 pathogenic or likely pathogenic, and 67 variants of uncertain significance, in ClinVar.	Common p.R208X mutation in the Vietnamese population (PMID: 20156697)	Alpha-methylacetoacetic aciduria; Beta-ketothiolase deficiency; Ketone utilization disorder; 2-methyl-3-hydroxybutyric acidemia; Mitochondrial acetoacetyl-CoA thiolase (MAT) deficiency; T2 deficiency; 3-oxothiolase deficiency; 3- ketothiolase deficiency; 3-KTD deficiency	Neonatal onset, within the first 28 days of life; Infantile onset, between 28 days and 1 year; Childhood onset, between 1 and 5 years; Juvenile onset, between the age of 5 and 15 years	Central nervous system (developmental delay, ataxia, myoclonus, extrapyramidal signs, and basal ganglia lesions often presenting after an episode of metabolic ketoacidosis), muscle (hypotonia), cardiac (cardiomyopathy, arrhythmias)	TRUE	TRUE	cardiomyopathy, arrhythmias	Cardiomyopathy		#N/A	Plasma acylcarnitine profile demonstrates elevated levels of C5:1 and C5:OH	#N/A	Typical urine organic acids profile will show excretion of 2-methyl-3-hydroxybutyrate, 2-methylacetoacetate, and tiglylglycine. Variations in amount of 2-methyl-3- hydroxybutyrate, 2-methylacetoacetate, and tiglylglycine may differ between acute episodes and asymptomatic periods. Some individuals with a mild genotype may not have detectable tiglyglycine in urine even during acute episodes of meta…	Extensive review exists of known patient literature (2019, PMID: 30393371)	None	MSeqDR Gene card: https://mseqdr.org/mitobook.php?gene=ACAT1
11	ACO2	#N/A	ACO2	Mitochondrion matrix	Mitochondrion matrix	Catalyzes the isomerization of citrate to isocitrate in the tricarboxylic acid (TCA) cycle.	Krebs_TCA cycle	Metabolism			Krebs_TCA cycle	Nuclear, Chromosome 22	Autosomal recessive inheritance	15 pathogenic or likely pathogenic variants, and 29 variants of uncertain significance, in ClinVar.	Not specified	Infantile cerebellar-retinal degeneration; Hereditary spastic paraplegia; Optic atrophy	Infantile onset, between 28 days and 1 year; Childhood onset, between 1 and 5 years; Juvenile onset, between the age of 5 and 15 years; Adult onset, at the age of 16 years or later	Central nervous system (intellectual disability, seizures, microcephaly, ataxia, athetosis, spasticity, brain MRI showing progressive cerebral and/or cerebellar atrophy), peripheral nervous system (sensory and motor demyelinating neuropathy), muscle (hypotonia), ophthalmologic (optic atrophy, strabismus, nystagmus, visual impairment, retinopathy).	TRUE	FALSE	#N/A	#N/A		The disease spectrum ranges from nonsyndromic optic atrophy to infantile-onset cerebellar atrophy with retinopathy and progressive neurodegeneration.	Decreased aconitase activity	None	None	None	None	MSeqDR Gene Card: https://mseqdr.org/mitobook.php?gene=ACO2
12	AFG3L2	SCA28, SPAX5	AFG3L2	Mitochondrion inner membrane. Multipass membrane protein.	Mitochondrion inner membrane	ATP-dependent protease essential for axonal and neuronal development. AFG3L2 subunits of m-AAA proteases assemble either into homo-oligomeric isoenzymes or with SPG7 (paraplegin) subunits into hetero-oligomeric proteolytic complexes (PMID: 29451229).	Miscellaneous	Other				Nuclear, Chromosome 18	Autosomal dominant inheritance; Autosomal recessive inheritance;	24 pathogenic or likely pathogenic variants, and 52 variants of uncertain significance, in ClinVar.	Not specified	Spinocerebellar ataxia 28 (SCA28), autosomal dominant;Ataxia, spastic, 5, autosomal recessive (SPAX5)	Infantile onset, between 28 days and 1 year; Childhood onset, between 1 and 5 years; Adult onset, at the age of 16 years or later	Central nervous system (developmental delay, mild-cognitive impairment, spasticity, spastic paraparesis, ataxia, myoclonus, myoclonic seizures, loss of ambulation, upper limb incoordination, generalized tonic-clonic seizures, dystonia, dysdiadochokinesia, dysmetria, dysarthria, dysphagia, brain MRI showing cerebellar atrophy), peripheral nervous system (axonal peripheral sensorimotor neuropathy),…	TRUE	FALSE	#N/A	#N/A		Rare disorder with variable phenotype and age of onset from infancy to early childhood. Autosomal dominant cases present in adulthood and autosomal recessive cases present in childhood.	#N/A	Mitochondrial DNA (mtDNA) depletion, misplaced mitochondria, large-lipid droplets.	Chronic demyelinating/remyelinating process on sural nerve biopsy	AFG3L2 GeneReviews: SCA28 is characterized by young-adult onset, very slowly progressive gait and limb ataxia resulting in coordination and balance problems, dysarthria, ptosis, nystagmus, and ophthalmoparesis. In most individuals, SCA28 presents as a loss of coordination of lower limbs (unsteadiness, gait ataxia). Less frequently, ptosis/ophthalmoplegia, dysarthria, or upper-limb incoordination …	Recent studies have examined genotype-phenotype correlations based on molecular structure (PMID: 31327635). Mutations in AFG3L2 are associated with dominant spinocerebellar ataxia (SCA28) characterized by the loss of Purkinje cells, whereas mutations in SPG7 cause a recessive form of hereditary spastic paraplegia (HSP7) with motor neurons of the cortico-spinal tract being predominantly affected (…	MSeqDR Gene card: https://mseqdr.org/mitobook.php?gene=AFG3L2
13	AGK	MULK	AGK	Mitochondrion intermembrane space, where it associates with the inner membrane (PMID:28712724).	Mitochondrion intermembrane space	Lipid kinase that can phosphorylate both monoacylglycerol and diacylglycerol. It also annotated as a subunit of the TIMM22 protein translocase	Phospholipid metabolism	Metabolism			Phospholipid metabolism	Nuclear, Chromosome 7	Autosomal recessive inheritance;	19 pathogenic or likely pathogenic variants, and 43 variants of uncertain significance, in ClinVar.	Not specified	Sengers syndrome (cataracts and cardiomyopathy)	Congenital onset, present at birth; Neonatal onset, within the first 28 days of life	Central nervous system (developmental delay, varying intellectual disability, headaches, seizures), muscle (myopathy, muscle weakness, hypotonia, fatigue, exercise intolerance), cardiac (cardiomyopathy, cardiac failure, pulmonary hypertension), ophthalmologic (cataracts, esotropia, nystagmus), endocrine (osteopenia, premature ovarian failure - PMID: 22277967), hematologic (thrombocytopenia), GI (…	TRUE	TRUE	cardiomyopathy, cardiac failure, pulmonary hypertension	Cardiomyopathy		May cause isolated cataracts (PMID: 22415731)	Lactic acidosis	Multiple respiratory chain enzyme deficiencies	None	Phenotypic and mutational spectrum of 29 patients was reported (2014, PMID:25208612)	None	MSeqDR Gene Card: https://mseqdr.org/mitobook.php?gene=AGK
14	AIFM1	PDCD8, NAMSD	AIFM1	Mitochondrion intermembrane space and inner membrane, cytoplasm, and nucleus	Mitochondrion intermembrane space	A mitochondrial flavin adenine dinucleotide (FAD)-dependent NADH-specific oxidoreductase that functions in oxidative phosphorylation and redox control in healthy cells. After mitochondrial outer membrane permeabilization in apoptotic pathways, AIFM1 is released from mitochondria and translocates to the nucleus to mediate nuclear features of apoptosis such as chromatin condensation and large-scale…	OXPHOS	Oxidative Phosphorylation	Accessory			Nuclear, Chromosome X	X-linked inheritance;	27 pathogenic or likely pathogenic variants, and 37 variants of uncertain significance, in ClinVar.	Not specified	Combined oxidative phosphorylation deficiency 6 (COXPD6);Charcot-Marie-Tooth disease, X-linked recessive, 4 (CMTX4, Cowchock syndrome); Deafness, X-linked, 5; Infantile motor neuron disease (PMID: 26173962); Hypomyelinating leukodystrophy and spondylometaphyseal dysplasia (PMID: 28842795)	Infantile onset, between 28 days and 1 year	Central nervous system (global developmental delay, intellectual disability, seizures, neurodevelopmental regression in first year of life, decreased spontaneous movements, involuntary movements, tremor, ataxia, fasciculations, tetraplegia, hypomyelinating leukodystrophy - PMID: 28842795, brain MRI shows signal abnormalities in the basal ganglia, striatal necrosis, cerebellar ataxia - PMID: 31523…	TRUE	FALSE	#N/A	#N/A		Highly variable symptoms, severity, and age of onset, even within members of a family (PMID: 25583628 and 31523922). COXPD6 is an infantile-onset progressive neurodevelopmental disorder. Cowchock syndrome has onset in infancy or childhood. X-linked deafness is a slowly progressive disorder with hearing loss onset before or during adolescence, with peripheral neuropathy onset in adulthood. The phe…	Lactic acidosis, increased pyruvate, increased creatine kinases, increased liver transaminases.	Mitochondrial DNA depletion (20%-35% of normal), decreased activity of multiple mitochondrial respiratory complex enzymes, increased fatty and connective tissue, ragged red fibers, neurogenic atrophy, increased numbers of abnormally-shaped mitochondria in subsarcolemmal areas.	Increased cerebrospinal fluid (CSF) lactate and pyruvate.	AIFM1 pathophysiology, mutation, and clinical features review (2018, PMID: 29605508).	Structural and functional characterization of 4 pathologic variants of human AIF (V243L, G262S, G308E, and G338E) was performed. "Only a drastic decrease in the expression level or/and redox activity of AIF tends to cause an early and severe neurodegeneration, whereas less pronounced changes in the AIF properties could lead to a broad range of slowly progressive neurological disorders" (PMID: 271…	MSeqDR Gene card: https://mseqdr.org/mitobook.php?gene=AIFM1
15	AK2	#N/A	AK2	Mitochondrion intermembrane space	Mitochondrion intermembrane space	Regulates adenine nucleotide interconversion by catalyzing the reversible transfer of the terminal phosphate group between ATP and AMP	Nucleotide metabolism	Metabolism			Nucleotide metabolism	Nuclear, Chromosome 1	Autosomal recessive inheritance;	15 pathogenic or likely pathogenic variants, and 28 variants of uncertain significance, in ClinVar.	Not specified	Reticular dysgenesis with or without sensorineural deafness	Congenital onset, present at birth; Neonatal onset, within the first 28 days of life	Immune (reticular dysgenesis - a combined immunodeficiency with congenital agranulocytosis, lymphopenia, lymphoid, and thymic hypoplasia, absent cellular and humoral immunity functions), Audiology (sensorineural hearing loss, deafness - PMID: 19043416).	FALSE	FALSE	#N/A	#N/A		Reticular dysgenesis is one of the rarest and most severe forms of combined immunodeficiencies that untreated results in early death in the first few weeks of life. It is the first example of a human immunodeficiency syndrome that can be classified as a mitochondriopathy (PMID: 19043417).	Impaired T cell function, lymphopenia, congenital agranulocytosis.	#N/A	Hypoplasia of the thymus	Review was published of pathogenesis and management of reticular dysgenesis in 2018 (PMID: 29270983).	None	MSeqDR Gene Card: https://mseqdr.org/mitobook.php?gene=AK2
16	AMT	GCST	AMT (GCVT)	Mitochondrion	Mitochondrion	Tetrahydrofolate-requiring enzyme that functions as the T protein in the glycine cleavage system (GCS), which is one of four critical components of the glycine cleavage system to catalyze the degradation of glycine. The other 3 GCS components are the P protein (a pyridoxal phosphate-dependent glycine decarboxylase, GLDC), H protein (a lipoic acid-containing protein, GCSH), and L protein (a lipoam…	Amino acid metabolism	Metabolism			Amino acid metabolism	Nuclear, Chromosome 3	Autosomal recessive inheritance;	48 pathogenic or likely pathogenic variants, and 64 variants of uncertain significance, in ClinVar	Not specified	Glycine encephalopathy, classic neonatal form: hypotonia, lethargy, coma, apnea, seizures with or without a burst suppression pattern on EEG; Glycine encephalopathy, atypical form: developmental delays hyperactivity with or without choreatic movements, particularly with episodic worsening of manifestations.; Transient neonatal hyperglycinemia.	Neonatal onset, within the first 28 days of life; Infantile onset, between 28 days and 1 year; Childhood onset, between 1 and 5 years	Central nervous system (developmental delay, intellectual disability, lethargy, coma, seizures, myoclonic jerks, hiccups, chorea, hyperreflexia, hydrocephalus - PMID: 19135633, burst suppression pattern on neonatal electroencephalogram, brain MRI showing absent corpus callosum), behavior problems (hyperactivity, impulsivity, aggressiveness, irritability, restlessness), muscle (hypotonia hyporefle…	TRUE	FALSE	#N/A	#N/A		Elevated-plasma glycine with neurodevelopmental and/or behavioral problems. Classic neonatal disease has high mortality, while infantile-onset disease may be more mild and have increased survival.	Elevated plasma glycine.	None	Elevated-cerebrospinal fluid (CSF) glycine, with elevated CSF/plasma glycine ratio. Hyperglycinuria. Hepatic glycine cleavage defect.	The natural history of nonketotic hyperglycinemia in 65 patients was published in 2004 (PMID: 15557500).; A nonketotic hyperglycinemia GeneReviews is available online (PMID: 20301531).	Missense mutations, most often recurring, are the most common type of classic nonketonic hyperglycinemia disease-causing mutation in AMT (PMID: 27362913)	MSeqDR Gene Card: https://mseqdr.org/mitobook.php?gene=AMT
17	APOPT1	C14orf153, COA8	APOPT-1 (COA8)	Mitochondrion	Mitochondrion	Plays a role in the regulation of apoptosis, by stimulating the release of cytochrome c to promote programmed cell death. Recent studies suggest it is necessary for proper COX *complex IV) assembly and function, is regulated by the ubiquitination- proteasome system, and under oxidative stress becomes stabilized to increase its mature intra-mitochondrial form and protect complex IV from oxidativel…	OXPHOS	Oxidative Phosphorylation	IV			Nuclear, Chromosome 14	Autosomal recessive inheritance	5 variants listed in HGMD	Not specified	Mitochondrial complex IV deficiency; Cavitating leukodystrophy	Infantile onset, between 28 days and 1 year; Childhood onset, between 1 and 5 years; Juvenile onset, between the age of 5 and 15 years	Central nervous system (acute encephalopathic episodes with global neurodevelopmental regression, somnolence, seizures, and pyramidal signs, postepisode rapid evolution into spastic tetraparesis, marked recovery post-acute episodes of cognitive function and neurological milestones in some individuals, ataxia, dysarthria, hemiparesis, frequent falls, cognitive deficits and long-term wheelchair-dep…	TRUE	FALSE	#N/A	#N/A		Complex IV disease with cavitating leukodystrophy identified following episodic neuroregression between ages 2 and5 years that lasted over a period of months to years and was onset in several cases following febrile illness. It has been reported in 7 children in two reports as of 2019 (PMID: 25175347 and PMID: 29577824). Dramatic recovery to normal neurologic function has been reported long-term …	None	Reduced mitochondrial respiratory chain complex IV activity (4%-36%, as normalized to citrate synthase), partial decrease in complex II activity in some individuals (PMID: 25175347).	Reduced amount of COX (complex IV) holocomplex and higher levels of reactive oxygen species in patient fibroblasts (PMID: 25175347).	None	"MRI hallmarks in the acute stage are white matter abnormalities containing numerous small, well-delineated cysts, predominantly in the posterior areas of the cerebral hemispheres, also involving the connecting corpus callosum. In severe cases, the white matter abnormalities extend into the frontal and temporal lobes as well as the anterior part of the corpus callosum. In the acute stage, multifo…	MSeqDR Gene card: https://mseqdr.org/mitobook.php?gene=APOPT1
18	ATPAF2	ATP12	ATPAF2	Mitochondrion matrix	Mitochondrion matrix	Assembly factor for the F1 component of the mitochondrial ATP synthase (complex V). F1 ATPase complex is the catalytic core of complex V that is composed of 5 subunits (alpha, beta, gamma, delta, and epsilon), while the F0 ATPase complex is the membrane-embedded proton channel of complex V	OXPHOS	Oxidative Phosphorylation	V			Nuclear, Chromosome 17	Autosomal recessive inheritance	2 pathogenic or likely pathogenic variants, and 21 variants of uncertain significance, in ClinVar	Not specified	Mitochondrial complex V (ATP synthase) deficiency, nuclear type 1 (MC5DN1)	Antenatal onset, prior to birth; Congenital onset, present at birth	Central nervous system (developmental delay, hypertonia, seizures, ataxia, brain MRI showing cortical atrophy, subcortical atrophy, dysgenesis of the corpus callosum, white matter hypoplasia, progressive basal ganglia atrophy, intraventricular hemorrhage), muscle (hypotonia), cardiac (hypoplastic left ventricle syndrome, hypertrophic cardiomyopathy), hepatic (hepatomegaly), skeletal (arthrogrypos…	TRUE	TRUE	hypoplastic left ventricle syndrome, hypertrophic cardiomyopathy	Cardiomyopathy		Infantile-onset, critically ill patients with dysmorphic features and congenital anomalies, may resemble the fetal akinesia sequence. The condition is distinguished from fetal akinesia by severe lactic acidosis and 3-methylglutaconic aciduria.	Lactic acidosis, elevated pyruvate, increased lactate:pyruvate ratio.	Decreased ATP synthesis, increased lipid content, decreased complex V by spectophotometry and blue native PAGE with in-gel activity staining	Urine: elevated 3-methylglutaconic acid, fumarate and lactate.Decreased spectrophotometric measurement of complex V in liver. Decreased ATP synthase in heart, liver, and brain.	None. Review of cases with nuclear gene causes of ATP synthase (complex V) deficiency was published in 2014 (PMID: 24564666).	None	MSeqDR Gene card: https://mseqdr.org/mitobook.php?gene=ATPAF2
19	AUH	#N/A	AUH	Mitochondrion	Mitochondrion	Catalyzes the conversion of 3-methylglutaconyl-CoA to 3- hydroxy-3-methylglutaryl-CoA in leucine metabolism pathway.	Amino acid metabolism	Metabolism			Amino acid metabolism	Nuclear, Chromosome 9	Autosomal recessive inheritance;	15 pathogenic or likely pathogenic, and 25 variants of uncertain significance, in ClinVar	Not specified	3-methylglutaconic aciduria, type I (MGA1)	Infantile onset, between 28 days and 1 year; Childhood onset, between 1 and 5 years; Juvenile onset, between the age of 5 and 15 years; Adult onset, at the age of 16 years or later	Central nervous system (developmental delay, cognitive impairment, leukodystrophy, dystonia, spasticity, spastic quadriplegia, cerebellar ataxia, athetosis, hyperreflexia, inattention, seizures, febrile seizures (reported in 1 patient), dysarthria, brain MRI showing progressive cerebral atrophy, progressive atrophy of basal ganglia, progressive leukoencephalopathy), opthalmologic (optic atrophy),…	TRUE	FALSE	#N/A	#N/A		Methylglutaconic aciduria type I (MGA1) causes neurological problems which are present during infancy or childhood but the diagnosis may be delayed until adulthood (PMID: 28438368). Variable phenotype and some patients are asymptomatic but detected by routine newborn screening.	Elevated 3-hydroxyisovalerylcarnitine	#N/A	Urine organic acid analysis: increased 3-methylglutaconic acid, 3-methylglutaric, and 3-hydroxyisovaleric.	None	None	MSeqDR Gene card: https://mseqdr.org/mitobook.php?gene=AUH
21	BCS1L	BCS, BJS, h-BCS	BCS1L	Mitochondrion inner membrane; Single-pass membrane protein.	Mitochondrion inner membrane	Serves as chaperone necessary for the assembly of mitochondrial respiratory chain complex III (ubiquinol- cytochrome c reductase)	OXPHOS	Oxidative Phosphorylation	III			Nuclear, Chromosome 2	Autosomal recessive inheritance;	44 pathogenic or likely pathogenic, and 36 variants of uncertain significance, in ClinVar.	c.232A > G; p.Ser78Gly (PMID: 12215968)	GRACILE syndrome (growth retardation, aminoaciduria, cholestasis, iron overload, lactic acidosis, and early death); Bjornstad syndrome (sensorineural hearing loss and pili torti); Leigh syndrome (subacute necrotizing encephalomyelopathy); BCS1L mitochondrial complex III deficiency	Congenital onset, present at birth; Neonatal onset, within the first 28 days of life; Infantile onset, between 28 days and 1 year; Childhood onset, between 1 and 5 years; Juvenile onset, between the age of 5 and 15 years	Bjornstead syndrome: auditory (deafness) and hair (brittle hair, pili torti) (PMID: 9545407). GRACILE syndrome: Constitutional (growth retardation, early death), metabolic (lactic acidosis, aminoaciduria, iron overload), hepatic (cholestasis) (PMID: 12215968). BCS1L Mitochondrial complex III deficiency: central nervous system (encephalopathy, microcephaly, hypotonia, brain MRI features of Leigh s…	TRUE	FALSE	#N/A	#N/A		Mutations in BCS1L are associated with a spectrum of severity ranging from the milder presentation of BjÃ¶rnstad syndrome to the more severe GRACILE, Leigh syndrome, and BCS1L mitochondrial complex III deficiency.	Lactic acidosis	Complex III deficiency	Complex III deficiency has been detected in the fibroblasts of some affected individuals, although to a lesser extent than in muscle (PMID: 19162478 and 11528392)	Not reported	None	MSeqDR Gene Card: https://mseqdr.org/mitobook.php?gene=BCS1L
22	BOLA3	#N/A	BOLA3	Mitochondrion	Mitochondrion	A mitochondrial iron-sulfur (Fe-S) cluster assembly factor.	OXPHOS	Oxidative Phosphorylation	Accessory			Nuclear, Chromosome 2	Autosomal recessive inheritance;	3 pathogenic or likely pathogenic variants, and 9 variants of uncertain significance, in ClinVar.	Not specified	Multiple mitochondrial dysfunctions syndrome 2 (MMDS2) hyperglycinemia	Neonatal onset, within the first 28 days of life; Infantile onset, between 28 days and 1 year	Central nervous system (hypotonia, intellectual disability, developmental delay, developmental regression, leukodystrophy, neurodegeneration, seizures, spasticity, contractures, lethargy, myoclonus, ataxia, choreoathetoid movements, irritability, brain MRI changes in white matter, midbrain, cerebral/cerebellar atrophy, and cervical spine), cardiac (hypertrophic or dilated cardiomyopathy), GI (fee…	TRUE	TRUE	hypertrophic or dilated cardiomyopathy	Cardiomyopathy		Infantile onset, early death may occur. Most patients have leukodystrophy and seizures.	Lactic acidosis, elevated glucose, elevated plasma glycine	Variable decreased activities on complexes I, II, II + III, IV (also decreased in fibroblasts). Decreased pyruvate dehydrogenase activity in muscle	Elevated tricarboxylic acid (TCA) cycle metabolites on urine organic acids. Decreased activity of 2-oxoacid dehydrogenases and the glycine cleavage enzyme.	None	None	MSeqDR Gene Card: https://mseqdr.org/mitobook.php?gene=BOLA3
23	C12orf65	SPG55	C12orf65	Mitochondrion	Mitochondrion	Mitochondrial peptide chain release factor. May act as a codon-independent translation release factor that has lost all stop codon specificity.	mRNA translation_protein synthesis	mtDNA Gene Expression		Other		Nuclear, Chromosome 12	Autosomal recessive inheritance;	11 pathogenic or likely pathogenic variants, and 32 variants of uncertain significance, in ClinVar.	Not specified	Combined oxidative phosphorylation deficiency 7; Spastic paraplegia 55, autosomal recessive; Leigh syndrome; Charcot Marie tooth disease; Behr syndrome	Congenital onset, present at birth; Neonatal onset, within the first 28 days of life; Infantile onset, between 28 days and 1 year; Childhood onset, between 1 and 5 years; Juvenile onset, between the age of 5 and 15 years; Adult onset, at the age of 16 years or later	Central nervous system (Leigh syndrome, psychomotor regression, intellectual disability, muscle atrophy, muscle weakness, ataxia, spastic paraplegia, hypotonia, dysarthria, brain MRI showing thalamic lesions, white matter lesions, and thin corpus callosum), peripheral nervous system (axonal polyneuropathy, foot drop), ophthalmologic (optic atrophy, ophthalmoplegia, ptosis, nystagmus, strabismus),…	TRUE	FALSE	#N/A	#N/A		C12ORF65 Leigh syndrome has slower rate of disease progression than other Leigh syndrome genetic etiologies.	Elevated lactate	Decreased activities of complexes I, II + III, and IV; Complex IV (COX) negative fibers; Reduced mtDNA content (10% of control) in one case (PMID: 26380172)	Decreased activities of complexes I, IV, and V in fibroblasts;Decreased synthesis of mitochondrial proteins in patient fibroblasts.	Rare disorder; natural history not reported	None	MSeqDR Gene Card: https://mseqdr.org/mitobook.php?gene=C12orf65
24	C19orf12	SPG43; NBIA3; NBIA4; MPAN	C19orf12	Mitochondrion membrane; Single-pass membrane protein (PMID: 21981780); Endoplasmic reticulum (PMID::22508347); Cytoplasm, cytosol (PMID:26136767). Note, in response to oxidative stress, relocates to the cytosol forming aggregates that partially colocalize with mitochondria.	Mitochondrial membrane	Mitochondrial localized protein with unknown function.	Unknown	Other				Nuclear, Chromosome 19	Autosomal dominant inheritance; Autosomal recessive inheritance;	18 pathogenic or likely pathogenic, and 56 variants of uncertain significance, in ClinVar.	11 basepair deletion (c.204_214del, NM_001031726.2)	Neurodegeneration with brain iron accumulation 4 (NBIA4); Spastic paraplegia 43, autosomal recessive (SPG43)	Childhood onset, between 1 and 5 years; Juvenile onset, between the age of 5 and 15 years; Adult onset, at the age of 16 years or later	Central nervous system (cognitive impairment, cognitive decline, dementia, Parkinsonism, progressive dystonia, oromandibular dystonia, dysarthria, dystonia, spasticity, spastic paraplegia, hyperreflexia, gait difficulties, reduced hand fine movements, MRI with cerebellar atrophy (in some patients) and iron deposition in globus pallidus and substantia nigra), peripheral nervous system (axonal moto…	TRUE	FALSE	#N/A	#N/A		NBIA4 can be autosomal recessive or dominant, and typically presents in childhood or adolescence with progressive dystonia- parkinsonism, optic atrophy, axonal motor peripheral neuropathy, and iron deposition in globus pallidus (GP) and substantia nigra. Should be considered in any child or adult presenting with neuronal brain iron accumulation (NBIA) spectrum disorder. SPG43 is rare, presents in…	Mildly increased serum creatine kinase (CK)	None	Reduced nerve amplitudes of peroneal nerve. Brain pathology: iron-containing deposits in various brain regions, Lewy bodies, axonal spheroids, tau-containing inclusions, alpha-synuclein- containing inclusions, loss of myelin in the pyramidal tracts.	None	De novo heterozygous mutation in exon 3 follow autosomal dominant inheritance for NBIA phenotype.	MSeqDR Gene Card: https://mseqdr.org/mitobook.php?gene=C19orf12
25	C1QBP	HABP1	C1QBP	Mitochondrion matrix; Nucleus; Cell membrane; Peripheral membrane protein	Mitochondrion matrix	A multifunctional and multicompartmental protein involved in inflammation and infection processes, ribosome biogenesis, protein synthesis in mitochondria, regulation of apoptosis, transcriptional regulation and pre-mRNA splicing	Multiple	mtDNA Gene Expression		Other		Nuclear, Chromosome 17	Autosomal recessive inheritance;	6 pathogenic or likely pathogenic variants, and 3 variants of uncertain significance, in ClinVar.	Not specified	Combined oxidative phosphorylation deficiency	Congenital onset, present at birth; Neonatal onset, within the first 28 days of life; Infantile onset, between 28 days and 1 year; Childhood onset, between 1 and 5 years; Juvenile onset, between the age of 5 and 15 years; Adult onset, at the age of 16 years or later;	Severity and onset of symptoms are variable but have been described in most organ systems including symptoms of cardiomegaly, asymmetric ventricular cardiomyopathy, brain encephalopathy, hemorrhages, seizures, abnormal brain MRI, myopathy, progressive external ophthalmoplegia, ptosis, hepatomegaly, congenital nephrosis, and hypothyroidism (PMID: 28942965)	TRUE	TRUE	cardiomegaly, asymmetric ventricular cardiomyopathy	Cardiomyopathy		#N/A	Elevated lactate (FPMID: 28942965)	Muscle histology was abnormal in some individuals demonstrating decreased complex IV (COX) histochemical activity, COX-deficient fibers, and ragged-red fibers (PMID: 28942965)	Muscle or liver homogenates showed a severe combined deficiency of respiratory-chain activities (complexes I, III, and IV) (PMID: 28942965)	None	None	MSeqDR Gene Card: https://mseqdr.org/mitobook.php?gene=C1QBP
26	CA5A	CA5, CA V, CA VA	Mitochondrial carbonic anhydrase 5A	Mitochondrion matrix	Mitochondrion matrix	Hydrates carbon dioxide to bicarbonate for use by the mitochondrial carboxylation and carbomyl phosphate synthetase reactions	Intermediary metabolism	Metabolism			Intermediary metabolism	Nuclear, Chromosome 16	Autosomal recessive inheritance	2 pathogenic or likely pathogenic variants	Not specified	Carbonic anhydrase VA deficiency	Neonatal onset, within the first 28 days of life;Infantile onset, between 28 days and 1 year; Childhood onset, between 1 and 5 years	Neurologic (encephalopathy, hypotonia), cardiac (hypertrophic cardiomyopathy), metabolic (hyperammonemia, hypoglycemia, lactic acidosis, hypernatremia)	TRUE	TRUE	hypertrophic cardiomyopathy	Cardiomyopathy		CA5A deficiency presents in infancy with metabolic decompensation including hyperammonemia and hypoglycemia; the diagnosis is determined on the basis of urine organic acids. Development is normal or near normal.	Elevated glutamine, alanine, proline; low arginine & citrulline; elevated lactate with elevated lactate:pyruvate ratio	None	Urine: elevated 3-hydroxypropionate, propionylglycine, methylcitrate, 3-methylcrotonylglycine, 3-hydroxy-isovalerate ketones, lactate, fumarate, alpha-ketoglutarate, dicarboxylic acids; orotic acid is normal	None	None	MSeqDR Gene card: https://mseqdr.org/mitobook.php?gene=CA5A
27	CARS2	CYSRS	CARS2	Mitochondrion matrix	Mitochondrion matrix	Mitochondrial cysteinyl-tRNA synthetase charges the amino acid leucine to the corresponding tRNA, ensuring cysteine is added at the proper place in the mitochondrial protein during translation.	mRNA translation_protein synthesis	mtDNA Gene Expression		tRNA synthetase		Nuclear, Chromosome 13	Autosomal recessive inheritance;	4 pathogenic or likely pathogenic variants and 46 uncertain significance variants in ClinVar	Not specified	Combined oxidative phosphorylation deficiency 27	Congenital onset, present at birth; Neonatal onset, within the first 28 days of life; Infantile onset, between 28 days and 1 year; Childhood onset, between 1 and 5 years	Growth (failure to thrive), dysmorphic features (microcephaly), hearing (progressive hearing loss), ophthalmologic (visual impairment, progressive, oculogyric crises, lack of purposeful eye movements), liver (combined mitochondrial respiratory chain deficiency, microvesicular steatosis), gastrointestinal (feeding difficulties), muscle (severe hypotonia, lack of antigravity movements, decreased mi…	TRUE	FALSE	#N/A	#N/A		Liver dysfunction with developmental delay, epilepsy, movement disorder, and abnormal brain MRI	Increased serum lactate (in some patients)	Muscle biopsy showed normal histology, mildly decreased activities of complexes I and IV, and a compensatory increase in mitochondrial DNA. Incomplete assembly of complex V was also detected in patient cells.	Liver biopsy showed microvesicular steatosis and decreased activity of mitochondrial respiratory chain enzyme complexes I, III, and IV.	None	None	MSeqDR Gene Card: https://mseqdr.org/mitobook.php?gene=CARS2
28	CHCHD10	C22orf16	CHCHD10	Mitochondrion intermembrane space, enriched at the cristae junctions.	Mitochondrion intermembrane space	Involved in maintenance of mitochondrial organization and mitochondrial cristae, mediates stress response	Multiple	Other				Nuclear, Chromosome 22	Autosomal dominant inheritance;	1 pathogenic or likely pathogenic variants and 23 uncertain significance variants in ClinVar	p.Ser59Leu mutation causes Frontotemporal-dementia-amyotrophic lateral sclerosis (FTD-ALS); p.Gly66Val founder mutation in Finnish families with late-onset spinal motor neuronopathy (SMAJ), a sensorimotor axonal neuropathy	Spinal muscular atrophy, Jokela type; frontotemporal dementia and/or amyotrophic lateral sclerosis 2 (FTDALS2); myopathy, isolated mitochondrial, autosomal dominant	Adult onset, at the age of 16 years or later	Muscle (weakness, amyotrophy, exercise intolerance);Neurologic (progressive degeneration of upper motor and lower motor neurons; frontotemporal dementia with slowly progressive behavioral changes, language disturbances, cognitive decline, extrapyramidal signs; muscle fasciculations; areflexia; cerebellar ataxia; gait ataxia; kinetic ataxia (progressive loss of coordination of lower- and upper-lim…	TRUE	FALSE	#N/A	#N/A		Consider CHCHD10 mutations in patients with pure CMT2 phenotype, particularly when motor symptoms predominate; Baclofen used to treat spasticity can sometimes worsen muscle weakness; some drugs used to treat FTD behavioral manifestations may worsen dysarthria, dysphagia, and/or respiratory weakness.	#N/A	#N/A	#N/A	None available	None	MSeqDR Gene Card: https://mseqdr.org/mitobook.php?gene=CHCHD10
30	COA3	CCDC56	Cytochrome c oxidase assembly factor 3 homolog, mitochondrial (Coiled-coil domain-containing protein 56, Mitochondrial translation regulation assembly intermediate of cytochrome c oxidase protein of 12 kDa)	Mitochondrion inner membrane, single-pass membrane protein.	Mitochondrion inner membrane	Core component of the MITRAC (mitochondrial translation regulation assembly intermediate o	OXPHOS	Oxidative Phosphorylation	IV			Nuclear, Chromosome 17	Autosomal recessive inheritance;	2 pathogenic or likely pathogenic variants and 0 uncertain significance variants in ClinVar	Not specified	Exercise intolerance and peripheral neuropathy with complex IV deficiency	Childhood onset, between 1 and 5 years	Neuromuscular (exercise intolerance and peripheral neuropathy) and Endocrine (obesity, short stature)	FALSE	FALSE	#N/A	#N/A		Most severe symptoms were exercise intolerance and peripheral neuropathy in one published patient (PMID: 25604084)	#N/A	Isolated complex IV (COX) deficiency in muscle (17% of control mean)	Blue-native polyacrylamide gel electrophoresis (BN-PAGE) analysis showed pronounced reduction in the amount of fully assembled complex IV (COX) in fibroblasts	None	None	MSeqDR Gene Card: https://mseqdr.org/mitobook.php?gene=COA3
31	COQ2	#N/A	COQ2	Mitochondrion inner membrane.	Mitochondrion inner membrane	Para-hydroxybenzoate-polyprenyl transferase catalyzes the prenylation of parahydroxybenzoate, which is one of the final steps in the synthesis of Coenzyme Q10 (CoQ, ubiquinone). CoQ is a lipid-soluble antioxidant and redox carrier in the mitochondrial respiratory chain.	OXPHOS	Oxidative Phosphorylation	Accessory			Nuclear, Chromosome 4	Autosomal dominant inheritance; Autosomal recessive inheritance;	9 pathogenic (per ClinVar and GeneReviews). All reported pathogenic variants are missense or truncating variants	Not specified	Primary CoQ10 deficiency; Encephalopathy and multisystem disease; Isolated steroid resistant nephrotic syndrome (SRNS)	Neonatal onset, within the first 28 days of life; Infantile onset, between 28 days and 1 year; Childhood onset, between 1 and 5 years; Juvenile onset, between the age of 5 and 15 years; Adult onset, at the age of 16 years or later	Central nervous system (hypotonia, seizures, spasticity, dystonia, ataxia), peripheral nervous system (neuropathy), muscle (myopathy), cardiac (hypertrophic cardiomyopathy), renal (steroid resistant nephrotic syndrome), ophthalmologic (retinopathy, retinitis pigmentosa, nystagmus), audiology (sensorineural hearing loss)	TRUE	TRUE	hypertrophic cardiomyopathy	Cardiomyopathy		Phenotype varies from isolated steroid resistant nephrotic syndrome (SRNS), to SRNS with late-onset multiple systems atrophy and retinitis pigmentosa, to fatal neonatal encephalomyopathy with multisystem organ failure.	CoQ deficiency.	Reduced levels of CoQ10 in skeletal muscle. Reduced activity of complex II + III with normal isolated complex II and III activities.	#N/A	None	None	MSeqDR Gene Card: https://mseqdr.org/mitobook.php?gene=COQ2
32	COQ4	CGI-92	COQ4	Mitochondrion inner membrane on matrix side. Peripheral membrane protein.	Mitochondrion inner membrane	Coenzyme Q10 (CoQ10) biosynthetic pathway component. May play a role in organizing a multisubunit enzyme complex. CoQ10 is a small lipophilic molecule in the inner mitochondrial membrane that transports electrons between mitochondrial respiratory chain complexes I or II and III, and functions as a cofactor for mitochondrial enzymes.	OXPHOS	Oxidative Phosphorylation	Accessory			Nuclear, Chromosome 9	Autosomal recessive inheritance;	16 pathogenic or likely pathogenic variants and 31 variants of uncertain significance in ClinVar.	c.718C > T:p.R240C (Ashkenazi Jewish carrier frequency of âˆ¼1/150, PMID: 26185144); c.370G > A:p.G124S (Southern Chinese population founder mutation, PMID: 31396399)	Coenzyme Q10 deficiency, primary, type 7 (COQ10D7)	Antenatal onset, prior to birth; Congenital onset, present at birth; Neonatal onset, within the first 28 days of life; Infantile onset, between 28 days and 1 year; Childhood onset, between 1 and 5 years; Juvenile onset, between the age of 5 and 15 years	Prenatal (intrauterine growth restriction), Central nervous system (hypotonia, epileptic encephalopathy, psychomotor regression, loss of ambulation, cerebellar hypoplasia), peripheral nervous system (sensorimotor polyneuropathy), cardiac (hypertrophic cardiomyopathy, bradycardia, left ventricular hypoplasia, patent ductus arteriosus), respiratory (respiratory insufficiency), GI (swallowing diffic…	TRUE	TRUE	hypertrophic cardiomyopathy, bradycardia, left ventricular hypoplasia, patent ductus arteriosus	Cardiomyopathy		One of only a few primary mitochondrial diseases that can manifest prenatally (intrauterine growth restriction, cardiomyopathy, and cerebellar hypoplasia detectable on prenatal ultrasound). Most patients die in first few days of life.	Lactic acidemia, elevated creatine kinase (CK), elevated alanine, elevated anion gap	Decreased activity of coupled complex activity in the electron transport chain; Decreased coenzyme Q10 levels.	Decreased activities of complexes II + III and decreasedCoenzyme Q10 level in fibroblasts; Decreased complex I activity in liver. 2-hydroxyglutaric acid may be increased in urine.	Rare disorder; natural history not reported	A case report details a deletion encompassing CoQ4 causing disease (PMID: 22368301). Functional studies showed reduced CoQ4 expression and CoQ content, and yeast and HeLa studies showed similar decreases While CoQ4 sequencing did not reveal a second mutation, additional sequencing was not performed to evaluate for other etiologies.	MSeqDR Gene Card: https://mseqdr.org/mitobook.php?gene=COQ4
33	COQ8B	ADCK4 (most commonly used name in literature), COQ8	COQ8B	Mitochondrial membrane	Mitochondrial membrane	Atypical kinase involved in the biosynthesis of coenzyme Q10.	OXPHOS	Oxidative Phosphorylation	Accessory			Nuclear, Chromosome 19	Autosomal recessive inheritance;	11 pathogenic or likely pathogenic variants and 3 uncertain significance variants in ClinVar	c.1339dupG:p.E447Gfs10 is a Kurdish founder mutation(PMID: 25967120); c.737G > A:p.S246N is likely an Asian (Korean) founder mutation (PMID: 28405841)	Steroid-resistant nephrotic syndrome	Antenatal onset, prior to birth; Congenital onset, present at birth; Neonatal onset, within the first 28 days of life; Infantile onset, between 28 days and 1 year; Childhood onset, between 1 and 5 years; Juvenile onset, between the age of 5 and 15 years; Adult onset, at the age of 16 years or later;	Renal (steroid-resistant nephrotic syndrome, glomerulosclerosis, nephrocalcinosis, hypertension), endocrine (Goiter reported in two individuals - PMID: 24270420), cardiac (dilated cardiomyopathy reported in one individual - PMID: 24270420), central nervous system (developmental delay, seizures, mild intellectual disability), ophthalmologic (retinitis pigmentosa reported in one individual - PMID: …	TRUE	TRUE	dilated cardiomyopathy reported in one individual - PMID: 24270420	Cardiomyopathy		Predominantly a renal disease, however 26% of individuals have neurologic manifestations (PMID: 25967120). Renal disease often requires kidney transplantation.	Episodically elevated lactate and creatine kinase (CK)	None	None	Very rare disorder; natural history not reported	None	MSeqDR Gene Card: https://mseqdr.org/mitobook.php?gene=COQ8B
34	COQ9	C16orf49	Coenzyme Q10 (ubiquinone) biosynthesis protein COQ9, mitochondrial	Mitochondrion.	Mitochondrion	Lipid-binding protein that associates with COQ7 to enable coenzyme Q10 biosynthesis (PMID:25339443)	OXPHOS	Oxidative Phosphorylation	Accessory			Nuclear, Chromosome 16	Autosomal recessive inheritance;	2 pathogenic or likely pathogenic variants and 15 uncertain significance variants in ClinVar	Not specified - all pathogenic variants reported to date are private.	Coenzyme Q10 deficiency, primary, 5; Leigh syndrome; Early neonatal demise	Antenatal onset, prior to birth; Congenital onset, present at birth; Neonatal onset, within the first 28 days of life	Prenatal anomalies (oligohydramnios, intrauterine growth restriction, hand fisting, cardiomegaly, bradycardia, decreased ejection fraction, large and cystic kidneys, echogenic bowel, echogenic kidney), central nervous system (Leigh syndrome spectrum, reduced spontaneous movements, intermittent opisthotonus, muscle stiffness, hypertonia, hypotonia, microcephaly, dystonia, cerebral, and cerebellar …	TRUE	TRUE	hypertrophic cardiomyopathy, dilated ventricles, pulmonary hypertension, bradycardia	Cardiomyopathy		One of only a few primary mitochondrial diseases that can manifest prenatally (oligohydramnios, intrauterine growth restriction, cardiomyopathy, reduced ejection fraction, bradycardia, large and cystic kidneys, echogenic bowel and kidney, hand fisting). Leigh syndrome was diagnosed by autopsy on a child that died at 12 hours old (PMID: 29560582).	Lactic acidosis requiring buffering, elevated alanine, metabolic acidosis	Coenzyme Q10 deficiency, leading to CI + III and CII + III deficiencies, type IIb fiber atrophy, lipid accumulation (PMID: 19375058)	Elevated urine lactic acid; Deficiency of complexes II + III in fibroblasts	Only three families reported to date (PMIDs: 29560582,26081641, 19375058). One child survived to 2 years old (PMID: 19375058), 1-18 days old (PMID: 26081641), 1-3 days old (PMID: 29560582), 1-12 hours old (PMID: 29560582), and 2 had severe prenatal manifestations leading to early delivery induction (PMID: 29560582), exemplifying the severe nature of this disorder.	None	MSeqDR Gene Card: https://mseqdr.org/mitobook.php?gene=COQ9
35	COX10	#N/A	COX10	Mitochondrial inner membrane; Multipass membrane protein	Mitochondrion inner membrane	Complex IV (COX) assembly factor. Is a heme A:farnesyltransferase that converts protoheme IX and farnesyl diphosphate to heme O.	OXPHOS	Oxidative Phosphorylation	IV			Nuclear, Chromosome 17	Autosomal recessive inheritance;	7 pathogenic or likely pathogenic variants	Not specified	Mitochondrial complex IV deficiency.; Leigh syndrome (LS).	Antenatal onset, prior to birth; Congenital onset, present at birth; Neonatal onset, within the first 28 days of life; Infantile onset, between 28 days and 1 year; Childhood onset, between 1 and 5 years	Metabolic (hypoglycemia), central nervous system (hypotonia, ataxia, status epilepticus, brain MRI findings of Leigh syndrome), constitutional (failure to thrive, poor feeding), audiology (sensorineural hearing loss), cardiac (biventricular hypertrophic cardiomyopathy), hematologic (splenomegaly, anemia), ophthalmologic (ptosis) (PMID: 12928484, 15455402, and 10767350).	TRUE	TRUE	biventricular hypertrophic cardiomyopathy	Cardiomyopathy		#N/A	Lactic acidosis	Complex IV deficiency (APMID: 12928484, 15455402, and 10767350)	Complex IV deficiency in patient-derived fibroblasts (PMID: 12928484, 15455402, 10767350).	Rare disorder; natural history not reported	None	MSeqDR Gene Card: https://mseqdr.org/mitobook.php?gene=COX10
36	COX14	C12orf62, PCAG1	COX14	Mitochondrion membrane, single-pass membrane protein.	Mitochondrial membrane	Core component of MITRAC (mitochondrial translation regulation assembly intermediate of cytochrome c oxidase complex) complex, that regulates cytochrome c oxidase assembly. Required for coordinating early steps of cytochrome c oxidase assembly with synthesis of MT-CO1.	OXPHOS	Oxidative Phosphorylation	IV			Nuclear, Chromosome 12	Autosomal recessive inheritance;	3 point mutations (2 in ClinVar, 1 described in PMID: 22243966), 6 large-scale copy number variants that include COX14 gene	0	Fatal neonatal lactic acidosis, mitochondrial complex IV deficiency	Neonatal onset, within the first 28 days of life	Brain (brain hypertrophy, diffuse alteration of white-matter myelination, numerous cavities in the parieto-occipital region, brainstem, and cerebellum), heart (hypertrophic cardiomyopathy), renal (renal hypoplasia), liver (hepatomegaly, liver failure), dysmorphic features (hypotelorism, microphthalmia, abnormal palate, single palmar crease), endocrine (adrenal hyperplasia)	TRUE	TRUE	hypertrophic cardiomyopathy	Cardiomyopathy		Limited cases reported in literature. Metabolic acidosis and respiratory distress can be life threatening.	Elevated lactate	None reported to date	Elevated Lactate in CSF; Reduced Complex IV activity in patient fibroblasts; Reduced amount of fully assembled complex IV (COX) on BN PAGE	None	None	MSeqDR Gene Card: https://mseqdr.org/mitobook.php?gene=COX14
37	COX15	CEMCOX2	COX15	Mitochondrial inner membrane.	Mitochondrion inner membrane	May be involved in the biosynthesis of heme A.	OXPHOS	Oxidative Phosphorylation	Accessory			Nuclear, Chromosome 10	Autosomal recessive inheritance;	2 pathogenic or likely pathogenic variants	Not specified	Leigh syndrome due to cytochrome c oxidase deficiency;Cardioencephalomyopathy, fatal infantile, due to cytochrome c oxidase deficiency 2	Antenatal onset, prior to birth; Congenital onset, present at birth; Neonatal onset, within the first 28 days of life	Central nervous system (seizures, hypotonia, microcephaly, encephalopathy, gliosis, brain MRI findings consistent with Leigh syndrome), cardiac (hypertrophic cardiomyopathy), prenatal (decreased fetal movements) (PMID: 21412973 and 12474143)	TRUE	TRUE	hypertrophic cardiomyopathy	Cardiomyopathy		Rare disease with few case reports, presenting as Leigh syndrome and cardiomyopathy.	Lactic acidosis (persistent)	Complex IV deficiency; increased intermyofibrillar and subsarcolemmal glycogen; mildly decreased cytochrome c oxidase activity.	Glycogen deposition and markedly decreased cytochrome c oxidase (complex IV) activity in heart.	Very rare disorder; natural history not reported	None	MSeqDR Gene Card: https://mseqdr.org/mitobook.php?gene=COX15
38	COX20	FAM36A	COX20 (Cytochrome c oxidase assembly protein COX20, mitochondrial)	Mitochondrion inner membrane, a multipass membrane protein	Mitochondrion inner membrane	Essential assembly factor for mitochondrial respiratory chain complex IV (CIV, or COX)	OXPHOS	Oxidative Phosphorylation	IV			Nuclear, Chromosome 1	Autosomal recessive inheritance;	6 pathogenic or likely pathogenic variants	Not specified	Mitochondrial complex IV deficiency	Childhood onset, between 1 and 5 years; Juvenile onset, between the age of 5 and 15 years	Neurologic (cerebellar atrophy, ataxia, hypotonia, dystonia, choreoathetosis, torticollis, sensory axonal neuropathy, dysarthria, static encephalopathy); General (Growth retardation)	TRUE	FALSE	#N/A	#N/A		Limited number of cases identified, both homozyous and compound heterozygous pathogenic variants cause autosomal recessive disease	#N/A	#N/A	#N/A	None	Human cell models established by small interference RNA and transcription activator-like effector nucleases (TALENs) technology to create COX20 knockdown and knockout human cell lines (PMID: 24403053).	MSeqDR Gene Card: https://mseqdr.org/mitobook.php?gene=COX20
39	COX6B1	COX6B	Cytochrome c oxidase subunit 6B1	Mitochondrion intermembrane space.	Mitochondrion intermembrane space	Connects the two COX monomers into the physiological dimeric form	OXPHOS	Oxidative Phosphorylation	IV			Nuclear, Chromosome 19	Autosomal recessive inheritance;	2 pathogenic or likely pathogenic variants and 2 uncertain significance variants in ClinVar	Not specified	Mitochondrial complex IV deficiency	Neonatal onset, within the first 28 days of life; Juvenile onset, between the age of 5 and 15 years	Central nervous system (encephalopathy, hydrocephalus, neurologic deterioration, leukodystrophy, ataxia), muscle (weakness, pain), ophthalmologic (visual disturbances, cortical blindness), heart (left ventricular hypertrophic obstructive cardiomyopathy), metabolic (lactic acidosis)	TRUE	TRUE	left ventricular hypertrophic obstructive cardiomyopathy	Cardiomyopathy		#N/A	Lactic acidosis	Complex IV (COX) deficiency (<20% of normal) on muscle biopsy	Increased CSF lactate	Left ventricular hypertrophy reported in one case	None	MSeqDR Gene Card: https://mseqdr.org/mitobook.php?gene=COX6B1
40	CPS1	CPS1	CPS1	Mitochondrion matrix. Nucleus, nucleolus.	Mitochondrion matrix	Rate-limiting enzyme that catalyzes the first-committed step of the hepatic urea cycle by synthesizing carbamoyl phosphate from ammonia, bicarbonate, and 2 molecules of adenosine triphosphate (ATP).	Intermediary metabolism	Metabolism			Intermediary metabolism	Nuclear, Chromosome 2	Autosomal recessive inheritance;	61 pathogenic or likely pathogenic variants and 91 uncertain significance variants in ClinVar	Not specified	Carbamoylphosphate synthetase I deficiency	Neonatal onset, within the first 28 days of life; Infantile onset, between 28 days and 1 year; Childhood onset, between 1 and 5 years; Juvenile onset, between the age of 5 and 15 years; Adult onset, at the age of 16 years or later	Central nervous system (encephalopathy, irritability, lethargy, ataxia, coma, seizures, cerebral edema, developmental delay, intellectual disability, metabolic strokes), constitutional (failure to thrive), gastrointestinal (dietary protein avoidance, vomiting), metabolic (hyperammonemia, respiratory alkalosis)	TRUE	FALSE	#N/A	#N/A		Two major presentations, as either lethal neonatal disease or less severe, late-onset disease. CPS1 is one of the 5 enzymes of the urea cycle that when deficient can cause a urea cycle disorder, all of which are characterized by triad of hyperammonemia, encephalopathy, and respiratory alkalosis.	Hyperammonemia; respiratory alkalosis, low plasma citrulline, low-plasma arginine	#N/A	Low-urine orotic acid. Hepatic carbamoylphosphate synthetase I deficiency	A longitudinal study of urea cycle disorders was reported (2014, PMID: 25135652]	None	MSeqDR Gene Card: https://mseqdr.org/mitobook.php?gene=CPS1
41	CPT1A	CPT1	CPT1A (CPT1, CPT1-L)	Mitochondrion outer membrane; Multipass membrane protein.	Mitochondrion outer membrane	Catalyzes transfer of the acyl group of long-chain fatty acid-CoA conjugates onto carnitine, an essential step for the mitochondrial uptake of long-chain fatty acids and their subsequent beta-oxidation in the mitochondrion. Plays an important role in triglyceride metabolism.	Mitochondrial fatty acid metabolism	Metabolism			Mitochondrial fatty acid metabolism	Nuclear, Chromosome 11	Autosomal recessive inheritance;	30 pathogenic or likely pathogenic variants	c.2129G > A (p.G710E) in Alaskan and American Hutterite families. p.Pro479Leu in the Alaska, Inuit, and Siberian populations.	CPT deficiency, hepatic, type IA	Antenatal onset, prior to birth; Congenital onset, present at birth; Neonatal onset, within the first 28 days of life; Infantile onset, between 28 days and1 year; Childhood onset, between 1 and 5 years; Juvenile onset, between the age of 5 and 15 years; Adult onset, at the age of 16 years or later;	Central nervous system (encephalopathy), hepatic (elevated transaminases, liver failure), cardiac (cardiomegaly and right bundle branch block - PMID: 11286380), endocrine/metabolic (hypoketotic hypoglycemia, fasting intolerance, hyperammonemia)	TRUE	TRUE	cardiomegaly and right bundle branch block - PMID: 11286380	Other	PMID: 11286380	Disease typically onsets following an illness or fasting. Should be suspected in infants whose mother experienced acute fatty liver of pregnancy (PMID: 20301700)	On newborn screening blood spot, individuals may show increased ratio of free carnitine to sum of C16:0 (palmitoylcarnitine) plus C18 acylcarnitines (C18:1, oleic acid and C18:2 linoleic acid). Common biochemical markers during acute illness includes elevated liver enzymes, hypoketotic hypoglycemia, hyperammonemia, elevated total serum carnitine, elevated ratio of C0/C16 + C18 acylcarnitine profi…	#N/A	Urine testing during acute illness shows elevated dodecanedioic acid and C12 dicarboxylic acid. Reduced CPT1 enzyme activity of affected individuals can be seen in fibroblasts (PMID: 20301700)	Long term outcome described of individuals of Finnish ancestry homozygous for a particular CPT1A mutation (c.1364A > C:p.K455T)(PMID:21962599). Overview of disorder is provided in GeneReviews (PMID: 20301700).	None	MSeqDR Gene Card: https://mseqdr.org/mitobook.php?gene=CPT1A
42	CPT2	#N/A	CPT2	Mitochondrion inner membrane on matrix side; Peripheral membrane protein.	Mitochondrion inner membrane	Functioning together with carnitine palmitoyltransferase I (CPT1) located on the mitochondrial outer membrane, CPT2 is located on the inner mitochondrial membrane and oxidizes long-chain fatty acids in the mitochondria.	Mitochondrial fatty acid metabolism	Metabolism			Mitochondrial fatty acid metabolism	Nuclear, Chromosome 1	Autosomal dominant inheritance; Autosomal recessive inheritance;	76 pathogenic or likely pathogenic, and 114 variants of uncertain significance, in ClinVar	Not specified	CPT deficiency, hepatic, type II (CPT II); CPT II deficiency, lethal neonatal; Myopathy due to CPT II deficiency, stress induced (autosomal dominant or recessive); Encephalopathy, acute, infection-induced, 4, susceptibility to (IIAE4)	Neonatal onset, within the first 28 days of life; Infantile onset, between 28 days and 1 year; Childhood onset, between 1 and 5 years; Juvenile onset, between the age of 5 and 15 years; Adult onset, at the age of 16 years or later;	Central nervous system (lethargy, encephalopathy, coma, seizures in neonatal CPT2 form, neonatal hypotonia, microcephaly, imaging showing ventriculomegaly, periventricular calcifications, prenatal intracerebral hemorrhage, dysplastic or absent corpus callosum, polymicrogyria, neuronal migration disorder, paraventricular cysts, basal ganglia cysts), muscles (muscle cramps, muscle weakness, muscle …	TRUE	TRUE	dilated cardiomyopathy, cardiomegaly, arrhythmia, sudden death in first few days of life, thickened myocardium, lipid deposition in heart	Cardiomyopathy		Variable presentation based on residual CPT2 activity, from lethal neonatal form to infantile form to adult myopathic form. The myopathic form is the most common disorder of lipid metabolism affecting skeletal muscle and the most frequent cause of hereditary myoglobinuria, with impaired long-chain fatty acid oxidation during fasting or prolonged, low-intensity exercise. Males are more likely to b…	Increased C12 to C18 (long-chain) acylcarnitines, reduced total and free carnitine in plasma and tissue, increased creatine kinase (CK).	Muscle CPTII enzyme activity in the myopathic form is decreased to ∼25% of controls, and in the infantile form below 10% of controls. Lipid deposition and increased triglycerides in muscle.	Urine: long-chain dicarboxylic aciduria; Fibroblasts: decreased palmitate oxidation, absent or reduced CPT2 expression.	None	Some heterozygous CPT2 mutation carriers may be symptomatic for the adult-onset myopathic form or the pediatric viral illness precipitating form.	MSeqDR Gene Card: https://mseqdr.org/mitobook.php?gene=CPT2
43	CYC1	#N/A	CYC1	Mitochondrion inner membrane, intermembrane side; Single- pass membrane protein.	Mitochondrion inner membrane	The heme-containing component of the cytochrome b-c1 complex, which accepts electrons from complex III and transfers them to complex IV.	OXPHOS	Oxidative Phosphorylation	Accessory			Nuclear, Chromosome 8	Autosomal recessive inheritance;	1 pathogenic or likely pathogenic variants and 2 uncertain significance variants in ClinVar	Not specified	Mitochondrial complex III deficiency, nuclear type 6 (MC3DN6)	Infantile onset, between 28 days and 1 year; Childhood onset, between 1 and 5 years	GI (acute liver failure, failure to thrive); Central nervous system (encephalopathy during episodes, coma); Metabolism (episodic ketoacidosis and lactic acidosis); Endocrine (hyperglycemia)	TRUE	FALSE	#N/A	#N/A		Only 2 patients have been reported, thus the full clinical spectrum is not known. Both cases presented with illness that triggered neurological decompensation and acidosis, but normal development after their illnesses were treated. One patient had repeated metabolic decompensation during illnesses.	Increased serum lactate, episodic hyperammonemia, episodic increase in liver enzymes	Decreased complex III activity in muscle, liver, and fibroblasts	#N/A	None	None	MSeqDR Gene Card: https://mseqdr.org/mitobook.php?gene=CYC1
44	D2HGDH	#N/A	D2HGDH (D-2-hydroxyglutarate dehydrogenase, mitochondrial)	Mitochondrion	Mitochondrion	Catalyzes the oxidation of D-2-hydroxyglutarate to alpha- ketoglutarate.	Intermediary metabolism	Metabolism			Intermediary metabolism	Nuclear, Chromosome 2	Autosomal recessive inheritance;	12 pathogenic or likely pathogenic variants and 29 uncertain significance variants in ClinVar	Not specified	D-2-hydroxyglutaric aciduria	Neonatal onset, within the first 28 days of life; Infantile onset, between 28 days and 1 year	Central nervous system (epileptic encephalopathy, developmental delay), cardiac (cardiomyopathy of variable severity) (PMID: 9894884)	TRUE	TRUE	cardiomyopathy of variable severity	Cardiomyopathy		Neuroimaging findings are variable and may include delayed cerebral maturation, ventriculomegaly, or subependymal cysts	#N/A	#N/A	D-2-hydroxyglutaric aciduria	#N/A	None	MSeqDR Gene Card: https://mseqdr.org/mitobook.php?gene=D2HGDH
45	DARS2	mtAspRS	DARS2	Mitochondrion matrix.	Mitochondrion matrix	Mitochondrial aminoacyl-tRNA synthetase that activates and transfers aspartate to its cognate tRNA for mitochondrial translation.	mRNA translation_protein synthesis	mtDNA Gene Expression		tRNA synthetase		Nuclear, Chromosome 1	Autosomal recessive inheritance;	18 pathogenic point mutations and indels, 25 pathogenic multigene deletions and duplications, 10 likely pathogenic point mutations and indels, 1 likely pathogenic multigene duplication	3 common pathogenic variants: (c.228-21_-20delTTinsC); c.455G > T; and c.492 + 2 T > C	Leukoencephalopathy with brain stem and spinal cord involvement and lactate elevation (LBSL); Leukoencephalopathy without lactate elevation; Adult-onset leukoencephalopathy with epsiodic ataxia	Antenatal onset, prior to birth; Congenital onset, present at birth; Neonatal onset, within the first 28 days of life; Infantile onset, between 28 days and 1 year; Childhood onset, between 1 and 5 years; Juvenile onset, between the age of 5 and 15 years; Adult onset, at the age of 16 years or later;	Central nervous system (leukoencephalopathy, cerebellar ataxia, tremor, hyperreflexia, intellectual disability, MRI shows symmetrical lesions in periventricular deep-white matter and brainstem, cerebellum, spinal cord T2 signal abnormality), peripheral neuropathy (spasticity), muscle (weakness, atrophy)	TRUE	FALSE	#N/A	#N/A		Wheelchair-dependence correlates with age of onset. Patients with infantile-onset disease lost the ability to walk without support soonest after disease onset and became wheelchair-dependent sooner. Adult-onset patients remained ambulatory.	Mild-lactic acidemia	None reported to date	Elevated lactate on brain MRS. Substantial loss of mitochondrial aspartyl-tRNA synthetase activity in lymphoblasts.	Natural history of 66 cases reported (2014, PMID:24566671)	Respiratory chain deficiencies in DARS2 patients have not yet been reported to date. DARS2 patients have only been reported with CNS and skeletal muscle symptoms to date, without other organ systems reported as affected.	MSeqDR Gene Card: https://mseqdr.org/mitobook.php?gene=DARS2
47	DGUOK	DGK	DGUOK (dGK)	Mitochondrion	Mitochondrion	Phosphorylates purine deoxyribonucleosides (deoxyguanosine and deoxyadenosine). Main supply of deoxyribonucleotides (dNTPs) for mtDNA synthesis comes from the salvage pathway initiated by DGK and thymidine kinase-2.	Nucleotide metabolism	Metabolism			Nucleotide metabolism	Nuclear, Chromosome 2	Autosomal recessive inheritance;	24 pathogenic or likely pathogenic variants and 45 variants of uncertain significance in ClinVar.	Not specified	Mitochondrial DNA depletion syndrome 3 (MTDPS3) (hepatocerebral type); Progressive external ophthalmoplegia with mitochondrial DNA deletions, autosomal recessive; Portal hypertension, noncirrhotic	Neonatal onset, within the first 28 days of life; Infantile onset, between 28 days and 1 year; Childhood onset, between 1 and 5 years; Juvenile onset, between the age of 5 and 15 years; Adult onset, at the age of 16 years or later	MTDPS3 syndrome: Constitutional (poor growth, failure to thrive, microcephaly, hypoglycemia); Ophthalmologic (nystagmus, dysconjugate eye movements, optic dysplasia); Hepatic (ascites, portal hypertension, hepatomegaly, cholestasis, steatosis, jaundice, hepatic failure), GI (splenomegaly, poor feeding, vomiting); Central nervous system (encephalopathy, hypotonia, hyperreflexia, seizures, cerebral…	TRUE	FALSE	#N/A	#N/A		Infantile-onset hepatic failure with severe mitochondrial depletion in liver presenting with nystagmus and hypotonia, where hepatic failure develops in first months of life and most patients die of hepatic failure by 9 months of age. Liver transplant may be considered.	MTDPS3: Elevated liver function enzymes, hyperbilirubinemia, hypoalbuminemia; generalized aminoaciduria; hypoglycemia, lactic acidosis; PEO: Increased serum creatine kinase (mild), increased serum lactate (mild)	PEO: fiber size variability, ragged-red fibers, complex IV (COX) negative fibers, mtDNA deletions.	In DGUOK, liver tissue shows 80 to 99% depletion of mitochondrial DNA (mtDNA), decreased activities of mitochondrial-encoded respiratory chain complexes (I, III, IV), micronodular cirrhosis, hepatocellular loss, hepatocellular necrosis, periportal fibrosis, pseudoacinar formation, and iron overload; electron microscopy shows increased mitochondria and abnormal mitochondria	None. Detailed postmortem description in 4 infants described (2011, PMID: 2110778).	None	MSeqDR Gene Card: https://mseqdr.org/mitobook.php?gene=DGUOK
48	DLAT	DLTA, PDCE2	DLAT	Mitochondrion matrix.	Mitochondrion matrix	The E2 subunit of the mitochondrial pyruvate dehydrogenase complex	Intermediary metabolism	Metabolism			Intermediary metabolism	Nuclear, Chromosome 11	Autosomal recessive inheritance;	3 pathogenic or likely pathogenic variants	Not specified	Pyruvate dehydrogenase E2 deficiency	Neonatal onset, within the first 28 days of life; Infantile onset, between 28 days and 1 year; Childhood onset, between 1 and 5 years	Central nervous system (global developmental delay, dystonia, exercise-induced dystonia, hypotonia, Leigh syndrome), ophthalmologic (nystagmus, ptosis, oculomotor apraxia), metabolic (lactic acidosis, hyperammonemia)	TRUE	FALSE	#N/A	#N/A		May present at any time in early childhood with global or gross motor developmental delay, lactic acidosis and/or dystonia	Increased lactate and pyruvate with a normal lactate:pyruvate ratio (not universally present)	Low PDH enzyme activity in muscle	Mild-to-moderately low PDH enzymatic activity in fibroblasts (not universally present)	Natural history and advanced genetic study of pyruvatedehydrogenase complex deficiencies (https://clinicaltrials.gov/ct2/show/NCT03056794)	None	MSeqDR Gene Card: https://mseqdr.org/mitobook.php?gene=DLAT
49	DLD	LAD, GCSL, E3, LADH	DLD	Mitochondrial matrix and nucleus	Mitochondrion matrix	Dihydrolipoamide dehydrogenase forms the E3 subunit of several dehydrogenases including in the pyruvate dehydrogenase (PDH) complex, alpha-ketoglutarate dehydrogenase, and branched chain amino acid dehydrogenase, as well in the glycine-serine cleavage pathway)	Intermediary metabolism	Metabolism			Intermediary metabolism	Nuclear, Chromosome 7	Autosomal recessive inheritance;	13 pathogenic or likely pathogenic variants	c.685G > T = p.G229C (Ashkenazi & Arab founder mutation.Associated with more mild disease); c.104dup = p.Y35X (Ashkenazi founder mutation)	Dihydrolipoamide dehydrogenase deficiency (E3 deficiency);Maple Syrup Urine Disease, Type III (MSUD); Leigh syndrome; Recurrent hepatitis; Infantile lactic acidosis with hypotonia	Neonatal onset, within the first 28 days of life; Infantile onset, between 28 days and 1 year; Childhood onset, between 1 and 5 years; Juvenile onset, between the age of 5 and 15 years	Brain (hypotonia, Leigh syndrome, encephalopathy, seizures, dysgenesis of the corpus callosum), cardiac (cardiomyopathy), hepatic (acute hepatitis, hepatomegaly, Reye-like syndrome), skeletal muscle (exercise intolerance, myoglobinuria), ophthalmologic (ptosis, optic atrophy), metabolic (ketotic hypoglycemia, hyperammonemia, lactic acidosis)	TRUE	TRUE	cardiomyopathy	Cardiomyopathy		There are four main DLD clinical syndromes: infantile encephalopathy with lactic acidosis, Leigh syndrome, isolated myopathy, and isolated hepatopathy. The isolated hepatopathy form is the most distinct and can begin at any time in the first three decades of life with intermittent hepatic failure. The biochemical features are pathognomonic, but may be intermittent.	Plasma amino acids: elevated isoleucine, leucine, valine and alloisoleucine (may be intermittent), citrulline (especially at birth), and alanine. Elevated lactate and pyruvate (L:P ratio may be high or normal).	DLD enzyme activity is low. PDH enzyme activity is low or normal.	Fibroblasts: DLD enzyme activity is low, and PDH enzyme activity is low or normal. Urine: elevated lactate and alpha- ketoglutarate.	Natural history and advanced genetic study of pyruvate dehydrogenase complex deficiencies (https://clinicaltrials.gov/ct2/show/NCT03056794)	None	MSeqDR Gene Card: https://mseqdr.org/mitobook.php?gene=DLD
50	DNAJC19	#N/A	DNAJC19 (DNAJ heat-shock protein family (HSP40) homolog subfamily C member 19)	Mitochondrion inner membrane, Single-pass membrane protein.	Mitochondrion inner membrane	Involved in mitochondrial protein import across the inner mitochondrial membrane through the TIM23 channel.	Mitochondrial protein import	Protein Targeting to Mitochondria				Nuclear, Chromosome 3	Autosomal recessive inheritance;	3 pathogenic or likely pathogenic variants and 1 uncertain significance variants in ClinVar	Not specified	3-methylglutaconic aciduria, type V (MGCA5)	Infantile onset, between 28 days and 1 year	cardiac (noncompaction cardiomyopathy, conduction defects), central nervous system (ataxia, developmental delay), hematologic (anemia), endocrine (testicular dysgenesis and growth failure)/	TRUE	TRUE	noncompaction cardiomyopathy, conduction defects	Cardiomyopathy		3-Methylglutaconic aciduria type V is characterized by the onset of dilated or noncompaction cardiomyopathy in infancy or early childhood. Many patients die of cardiac failure.	#N/A	Partial respiratory chain enzyme deficiency in skeletal muscle	Urine organic acid analysis reveals methylglutaconic aciduria	None	None	MSeqDR Gene Card: https://mseqdr.org/mitobook.php?gene=DNAJC19
51	DNM1L	DLP1; DRP1; DYMPLE, DVLP	DRP1	Small cytoplasmic vesicles in cytosol and ER tubules. It has low colocalization to the mitochondria and peroxisomes generally, with increased recruitment to these organelles at times of fission (PMID 10588666, 12618434 and 12618434).	Mitochondrion	Protein necessary for both mitochondrial and peroxisomal fission that polymerizes into tubular ring structures that wrap around the division site and constrict to pinch off the membranes during the fission process. DRP-1 utilizes a GTP hydrolysis- dependent mechanism.	Mitochondrial dynamics	Other				Nuclear, Chromosome 12	Autosomal dominant inheritance; Autosomal recessive inheritance;	20 pathogenic or likely pathogenic, and 48 variants of uncertain significance, in ClinVar.	R403C	Encephalopathy, lethal, due to defective mitochondrial peroxisomal fission 1; Optic atrophy Type 5	Neonatal onset, within the first 28 days of life; Infantile onset, between 28 days and 1 year; Childhood onset, between 1 and 5 years; Juvenile onset, between the age of 5 and 15 years; Adult onset, at the age of 16 years or later	Central nervous system (variable developmental delay, neurodevelopmental regression, encephalopathy, epilepsy, status epilepticus, microcephaly, hypotonia, hyporeactivity, brain MRI showing demyelination, cerebral atrophy, cortical malformations, cerebellar abnormalities), peripheral nervous system (areflexia), ophthalmologic (optic atrophy, cupped-optic discs, central scotoma, poor visual fixati…	TRUE	FALSE	#N/A	#N/A		Variable phenotype from isolated optic atrophy appearing in first to third decade of life to a severe, fatal neonatal encephalopathy.	Lactic acidosis, mildly elevated very long-chain fatty acids (VLCFA) in some patients.	Decreased mitochondrial complex IV activity, elongated mitochondria, abnormal mitochondrial concentric cristae, increased dense granules in mitochondria, subsarcolemmal mitochondrial aggregates.	Increased cerebrospinal fluid (CSF) lactate. Microscopic cellular analysis shows elongated perinuclear mitochondria and abnormally shaped peroxisomes, with defective mitochondrial and peroxisomal fission.	None	Autsomal dominant-isolated optic atrophy mutations appear to cluster in the GTPase domain of the protein. Mutations leading to an autosomal dominant neurologic phenotype (which often also includes optic atrophy) cluster in the middle domain of the protein and have dominant negative effect. Nonsense mutations causing truncation and instability of the protein are seen with recessive inheritance.	MSeqDR Gene Card: https://mseqdr.org/mitobook.php?gene=DNM1L
52	EARS2	KIAA1970, MSE1, mtGlnRS, GluRS	Mitochondrial Glutamyl-tRNA synthetase (GluRS)	Mitochondrion matrix.	Mitochondrion matrix	Mitochondrial aminoacyl-tRNA synthetase that activates and transfers glutamate to its cognate tRNA for mitochondrial translation. Catalyzes the attachment of glutamic acid to tRNA(Glu) in a two-step reaction: glutamate is first activated by ATP to form Glu-AMP and then transferred to the acceptor end of tRNA(Glu).	mRNA translation_protein synthesis	mtDNA Gene Expression		tRNA synthetase		Nuclear, Chromosome 16	Autosomal recessive inheritance;	6 pathogenic point mutations, 20 multigene deletions and duplications, 5 likely pathogenic point mutations and indels, 2 likely pathogenic multigene deletions and duplications	2 common pathogenic variants: c.328G.A (p.G110S) and c.322C > T; p.Arg108Trp	Leukoencephalopathy with thalamus and brainstem involvement and high lactate (LTBL, Leigh syndrome); Encephalopathy with hepatopathy	Antenatal onset, prior to birth; Congenital onset, present at birth; Neonatal onset, within the first 28 days of life; Infantile onset, between 28 days and 1 year;	Central nervous system (delayed psychomotor development, regression,dystonia, hypotonia, bradykinesia, seizures, corpus callosum abnormalities, thalami abnormalities, T2 hyperintentisities in brainstem and cerebellar white matter), ophthalmologic [ptosis, progressive external ophthalmoplegia (PEO)], cardiac (interventricular septal hypertrophy), hepatic (fibrosis, hepatomegaly, cholestasis)	TRUE	TRUE	interventricular septal hypertrophy	Cardiomyopathy		EARS2 should be considered in any leuokoencephalopathy, particularly those with elevated lactate and hepatic involvement (PMID: 31520968). Unlike preliminary literature suggestions, thalamus and brain stem involvement, while quite common, are not pathognomonic for EARS2 disease.	Elevated lactate, increased alpha-fetoprotein (AFP, one patient)	Decreased activities of mitochondrial complexes I, III, and IV, ragged red fibers, complex IV (COX) negative fibers	Elevated cerebrospinal fluid (CSF) lactate; multiple respiratory chain deficiencies in fibroblasts	None	Suspected prenatal involvement reported (PMID: 26619324); A report of a patient with leukoencephalopathy, brain calcifications, and cysts and biallelic EARS 2 mutations, c.328G > A:p.G110S and c.1045G > A:p.E349K, found functional in vitro evidence of mitochondrial dysfunction from EARS2 but then another nuclear gene (snord118) cause of their disorder, suggesting functionally significant variant …	MSeqDR Gene Card: https://mseqdr.org/mitobook.php?gene=EARS2
53	ECHS1	SCEH	ECHS1 (Short-chain Enoyl-CoA Hydratase)	Mitochondrion matrix	Mitochondrion matrix	Isoleucine and valine catabolism, as well as short chain fatty acid beta-oxidation	Multiple	Metabolism			Other	Nuclear, Chromosome 10	Autosomal recessive inheritance;	8 pathogenic or likely pathogenic variants	c.518C > T (associated with paroxysmal exercise dyskinesia, may be French Canadian founder mutation)	Mitochondrial short-chain enoyl-CoA hydratase 1 deficiency;Congenital Lactic Acidosis; Leigh Syndrome; Paroxysmal Exercise Dyskinesia	Antenatal onset, prior to birth; Congenital onset, present at birth; Neonatal onset, within the first 28 days of life; Infantile onset, between 28 days and 1 year; Childhood onset, between 1 and 5 years; Juvenile onset, between the age of 5 and 15 years	Central nervous system (Leigh syndrome, dysgenesis of the corpus callosum, signal abnormality in the basal ganglia, developmental delay, dyskinesia, encephalopathy, seizures, movement disorder), cardiovascular (dilated or hypertrophic cardiomyopathy, pulmonary hypertension), ophthalmologic (nystagmus, optic atrophy, corneal clouding), respiratory (central apnea), audiologic (sensorineural hearing…	TRUE	TRUE	dilated or hypertrophic cardiomyopathy, pulmonary hypertension	Cardiomyopathy		ECHS1 most commonly presents as an autosomal recessive, neonatal encephalopathy with seizures, accompanied by severe congenital lactic acidosis and congenital malformations. More mild cases may have Leigh or paroxysmal dystonia, but in all cases there are T2 hyperintensities in the basal ganglia. If biochemical features are present, they can help distinguish the condition, but they may be subtle …	Elevated lactate, may have elevated pyruvate (L:P ratio may be normal or high), Elevated C4 carnitine	Electron transport chain enzyme activity analysis is typically normal, although mild decreases in complex I, III, IV, or multiple complexes (residual activity above 30% of control function) can be seen	Urine elevations of 2-methyl-2,3-dihydoxybutyrate, branched chain ketoacids, 3-hydroxyisovalerate, 3-methylglutaconic acid, acryloyl-cysteamine, acryloyl-l-cysteamine, N-acetyl-acryloyl- cysteine, methacryl-cysteamine, methacryl-cysteamine, and/or N-acetyl-methacryl-l-cysteamine	None	None	MSeqDR Gene Card: https://mseqdr.org/mitobook.php?gene=ECHS1
54	ELAC2	HPC2	ELAC2	Mitochondrion	Mitochondrion	Zinc phosphodiesterase with mitochondrial tRNA 3'-processing endonuclease activity.	mRNA translation_protein synthesis	mtDNA Gene Expression		Other		Nuclear, Chromosome 17	Autosomal recessive inheritance;	11 pathogenic or likely pathogenic, and 47 variants of uncertain significance, in ClinVar	c.2342G > A:p.R781H has been seen in several individuals(PMID: 31045291) and is also linked to prostate cancer incidence; c.460T > C:p.F154L is common in affected individuals of Arab descent (PMID 28441660 and 23849775)	Mitochondrial hypertrophic cardiomyopathy; Intellectual disability; Prostate cancer	Antenatal onset, prior to birth; Congenital onset, present at birth; Neonatal onset, within the first 28 days of life; Infantile onset, between 28 days to 1 year; Childhood onset, between 1 and 5 years	cardiac (hypertrophic cardiomyopathy, heart transplant in some with variable outcomes - PMID: 31045291, right bundle branch block), central nervous system (developmental delay, intellectual disability, seizures, hypotonia, microcephaly), audiology(sensorineural hearing loss), prenatal (intrauterine growth restriction), GI (failure to thrive, dysmotility), constitutional (poor growth), dysmorphic …	TRUE	TRUE	hypertrophic cardiomyopathy, heart transplant in some with variable outcomes - PMID: 31045291, right bundle branch block	Cardiomyopathy		Classic presentation is infantile-onset hypertrophic cardiomyopathy, lactic acidosis, and respiratory chain enzyme deficiency, although a milder phenotype with predominant intellectual disability has also been reported (PMID: 27769300). Furthermore, there is one case report of adult-onset ELAC2- related disease characterized by psychiatric manifestations/psychosis, polyneuropathy, ataxia, movemen…	Elevated lactate, alanine, and glutamine; metabolic acidosis.	Deficient activities of respiratory chain complexes I and IV; nonspecific myopathic features including enlarged mitochondria with abnormal cristae structure, COX (complex IV) negative fibers, lipid storage.	Elevated levels of immature mitochondrial RNA precursors in fibroblasts; elevated urine orotic acid.	Phenotype and outcome of infantile cardiomyopathy caused by a homozygous ELAC2 mutation in 16 families was described in 2017 (PMID:28441660).; 2019 summary of reported cases was described in 2019 (PMID: 31045291).	Several variants have been associated with prostate cancer susceptibility. An individual with a single variant in ELAC2 was reported, without a second variant identified (PMID: 29302266).	MSeqDR Gene Card: https://mseqdr.org/mitobook.php?gene=ELAC2
55	ETFA	#N/A	ETFA (Alpha-ETF)	Mitochondrion matrix	Mitochondrion matrix	Heterodimeric electron transfer flavoprotein that accepts electrons from several mitochondrial dehydrogenases, including acyl-CoA dehydrogenases. It transfers the electrons to the main mitochondrial respiratory chain via ETF-ubiquinone oxidoreductase. Required for normal mitochondrial fatty acid oxidation and normal amino acid metabolism.	Multiple	Oxidative Phosphorylation	Accessory			Nuclear, Chromosome 15	Autosomal recessive inheritance;	8 pathogenic or likely pathogenic variants and 17 uncertain significance variants in ClinVar	Not specified	Glutaric acidemia IIA (Multiple acyl-CoA dehydrogenase deficiency, MADD)	Antenatal onset, prior to birth; Congenital onset, present at birth; Neonatal onset, within the first 28 days of life; Infantile onset, between 28 days and1 year; Childhood onset, between 1 and 5 years; Juvenile onset, between the age of 5 and 15 years; Adult onset, at the age of 16 years or later;	Skeletal muscle (weakness, myalgia), heart (cardiomyopathy, arrhythmia), renal (polycystic kidneys), central nervous system (intermittent encephalopathy, developmental delay), pulmonary (respiratory failure), hepatic (hepatopathy),	TRUE	TRUE	cardiomyopathy, arrhythmia	Cardiomyopathy		Broad clinical spectrum ranging from prenatal manifestations and fatal neonatal multisystemic disease to isolated myopathy in adults.	Elevations in C4-C18 acylcarnitines, low-free carnitine	#N/A	Elevated C5-C10 dicarboxylic acids in urine, elevated ethylmalonic acid in urine, abnormal ETF activity in fibroblasts	None	None	MSeqDR Gene Card: https://mseqdr.org/mitobook.php?gene=ETFA
56	ETFB	#N/A	ETFB (Beta-ETF)	Mitochondrion matrix	Mitochondrion matrix	Heterodimeric electron transfer flavoprotein that accepts electrons from several mitochondrial dehydrogenases, including acyl-CoA dehydrogenases, glutaryl-CoA and sarcosine dehydrogenase. It transfers the electrons to the main mitochondrial respiratory chain via ETF-ubiquinone oxidoreductase. Required for normal mitochondrial fatty acid oxidation and normal amino acid metabolism.	Multiple	Oxidative Phosphorylation	Accessory			Nuclear, Chromosome 19	Autosomal recessive inheritance;	6 pathogenic or likely pathogenic variants and 7 uncertain significance variants in ClinVar	Not specified	Glutaric acidemia II (Multiple Acyl CoA dehydrogenase deficiency, MADD)	Antenatal onset, prior to birth; Congenital onset, present at birth; Neonatal onset, within the first28 days of life; Infantile onset, between 28 days and1 year; Childhood onset, between 1 and 5 years; Juvenile onset, between the age of 5 and 15 years; Adult onset, at the age of 16 years or later	Skeletal muscle (weakness, myalgia), cardiac (cardiomyopathy, arrhythmia), renal (polycystic kidneys), central nervous system (intermittent encephalopathy, developmental delay), pulmonary (respiratory failure), hepatic (hepatopathy)	TRUE	TRUE	cardiomyopathy, arrhythmia	Cardiomyopathy		Broad clinical spectrum ranging from prenatal manifestations and fatal neonatal multisystemic disease to isolated myopathy in adults.	Elevations in C4-C18 acylcarnitines, low-free carnitine	#N/A	Elevated C5-C10 dicarboxylic acids in urine, elevated ethylmalonic acid in urine, abnormal ETF activity in fibroblasts	None	None	MSeqDR Gene Card: https://mseqdr.org/mitobook.php?gene=ETFB
57	ETFDH	#N/A	ETFDH (Electron transfer flavoprotein-ubiquinone oxidoreductase, mitochondrial, ETF-QO, ETF-ubiquinone oxidoreductase, Electron-transferring-flavoprotein dehydrogenase, ETF dehydrogenase)	Mitochondrion inner membrane.	Mitochondrion inner membrane	Accepts electrons from electron transport flavoprotein (ETF) and reduces ubiquinone.	OXPHOS	Oxidative Phosphorylation	Accessory			Nuclear, Chromosome 4	Autosomal recessive inheritance;	25 pathogenic point mutations or indels, 28 multigene deletions/duplications, 16 likely pathogenic point mutations or indels, 2 exonic duplications, 1 likely pathogenic multigene deletion, 1 likely pathogenic multigene duplication	3	Glutaric acidemia IIA (MADD)	Antenatal onset, prior to birth; Congenital onset, present at birth; Neonatal onset, within the first 28 days of life; Infantile onset, between 28 days and 1 year; Childhood onset, between 1 and 5 years; Juvenile onset, between the age of 5 and 15 years; Adult onset, at the age of 16 years or later;	Facial dysmorphism (Potter Sequence), Central nervous system (Warty dysplasia of cortex, seizures, hypotonia), Skeletal muscle (Elevated CK from 1,000-10,000, episodic proximal limb weakness triggered by starvation/intense exercise/ infection, exercise intolerance, cramping, respiratory failure), cardiac (cardiomyopathy, arrhythmia, PMID: 20370797), Hepatic (Liver bile duct hypoplasia, cholestasi…	TRUE	TRUE	cardiomyopathy, arrhythmia, PMID: 20370797	Cardiomyopathy		In neonatal onset, patient can have an odor of sweaty feet	Combined elevation of long and medium chain acylcarnitines, low C2 and free carnitine on carnitine analysis, nonketotic hypoglycemia, metabolic acidosis with increased anion gap, hyperammonemia, elevated lactate (can rise abnormally high during exercise)	Complex I and II + III deficiency, Moderate complex IV deficiency, Secondary CoQ10 deficiency, lipid storage seen on muscle biopsy	Urine organic acid analysis typically shows C5 to C10 dicarboxylic aciduria and acylglycine derivatives	None.	None	MSeqDR Gene Card: https://mseqdr.org/mitobook.php?gene=ETFDH
58	ETHE1	HSCO	ETHE1	Mitochondrion matrix.	Mitochondrion matrix	Persulfide (sulfur) dioxygenase that plays an essential role in hydrogen sulfide catabolism in mitochondria.	Redox regulator	Metabolism			Other	Nuclear, Chromosome 19	Autosomal recessive inheritance;	32 pathogenic or likely pathogenic variants	Deletion of exon 4, deletion of exons 1 to 7	Ethylmalonic encephalopathy (EE); Leigh syndrome	Antenatal onset, prior to birth; Congenital onset, present at birth; Neonatal onset, within the first 28 days of life	Central nervous system (developmental delay, regression, intellectual disability ranging from mild to severe, hypotonia, hypertonia, spasticity, dystonia, generalized tonic-clonic seizures, nonambulatory, Brain MRI findings consistent with Leigh syndrome), GI (diarrhea, chronic hemorrhagic diarrhea, vomiting, swallowing), Hematologic/Vascular (diffuse and spontaneous relapsing petechial purpura, …	TRUE	FALSE	#N/A	#N/A		Severe, early-onset, progressive disorder often fatal in the first decade of life.	Elevated lactate, increased blood C4 and C5-acylcarnitine esters, increased thiosulphate	Complex IV deficiency	Ethylmalonic aciduria (because of inhibition of short-chain acylcoA dehydrogenase, SCAD)	Ethylmalonic Encephalopathy GeneReviews (PMID: 28933811)	None	MSeqDR Gene Card: https://mseqdr.org/mitobook.php?gene=ETHE1
60	FARS2	FARS1; PheRS; SPG77; COXPD14; HSPC320; mtPheRS	FARS2	Mitochondrion	Mitochondrion	Mitochondrial phenylalanine-tRNA synthetase charges the amino acid phenylalanine to the corresponding tRNA, ensuring phenylalanine is added at the proper place in the mitochondrial protein during translation.	mRNA translation_protein synthesis	mtDNA Gene Expression		tRNA synthetase		Nuclear, Chromosome 6	Autosomal recessive inheritance;	4 pathogenic variants reported in ClinVar in addition to a number of larger multigenic deletions.	Common mutations: c.431A > G (p.Tyr144Cys) - Arab founder mutation; c.424G > T (p.Asp142Tyr) - associated with a later onset phenotype when in the homozygous state	Severe infantile encephalopathy; Hereditary spastic paraplegia; Spastic paraplegia 77, autosomal recessive; Combined oxidative phosphorylation deficiency 14	Neonatal onset, within the first 28 days of life; Infantile onset, between 28 days to 1 year; Childhood onset, between 1 and 5 years	Central nervous system (developmental delay, seizures, spasticity, spastic paraplegia, hypotonia, hyperreflexia, movement disorders, microcephaly, brain imaging shows thin corpus callosum, cerebral atrophy, cerebellar atrophy, abnormal signal intensities in the deep cerebellar white matter and basal ganglia, and cystic degeneration of the cerebral subcortical white matter), muscle (lower limb amo…	TRUE	FALSE	#N/A	#N/A		Two distinct phenotypes (early-onset and later onset) are described, although overlap exists. Patients usually show symptoms by 6 months, others have mild developmental delays with onset of epileptic encephalopathy in childhood. HSP patients have later-onset phenotype generally after 6 months at a median age of 2 years, manifesting with muscle weakness spasticity, and hyperreflexia alone or with …	Lactic acidosis, elevated LFTs and GGT (in some)	Abnormal respiratory chain studies, generally low complexes I, IV, or combined I and IV. Respiratory chain studies can be normal.	Elevated cerebrospinal fluid (CSF) lactate.	None.	Pathogenic variants include large deletions of the gene, splice site variants, nonsense variants, and missense variants. Of note, complete loss of function variants (i.e., large deletions/nonsense/splice site) are always found in trans with a missense variant. This suggests that some residual function of the gene is needed and complete loss-of-function of both alleles is incompatible with life.	MSeqDR Gene Card: https://mseqdr.org/mitobook.php?gene=FARS2
61	FASTKD2	KIAA0971	FASTKD2 (FAST kinase domain-containing protein 2, mitochondrial)	Mitochondrion matrix, mitochondrion nucleoid. Note=Localizes to mitochondrial RNA granules found in close proximity to the mitochondrial nucleoids.	Mitochondrion	Plays an important role in assembly of the mitochondrial large ribosomal subunit.	mRNA translation_protein synthesis	mtDNA Gene Expression		Other		Nuclear, Chromosome 2	Autosomal recessive inheritance;	6 pathogenic or likely pathogenic variants and 64 uncertain significance variants in ClinVar	Not specified	Mitochondrial complex IV deficiency; Mitochondrial encephalomyopathy, MELAS-like phenotype	Infantile onset, between 28 days and 1 year; Childhood onset, between 1 and 5 years; Juvenile onset, between the age of 5 and 15 years	Central nervous system (developmental delay, hemiplegia, epilepsy, brain atrophy, basal ganglia changes on brain MRI, optic atrophy)	TRUE	FALSE	#N/A	#N/A		Brain atrophy and hemiplegia are seen in more severely affected individuals. MELAS-like phenotype occurs in more mildly affected individuals. All 3 individuals reported to date presented with seizures and bilateral optic atrophy	Some affected individuals have had slightly elevated lactate, others with normal lactate	Complex IV deficiency was seen in one individual, electron transport chain enzyme activities analyses was not performed in the other two affected individuals	Elevated CSF lactate was seen in one affected individual, and not assessed in two other affected individuals	None	None	MSeqDR Gene Card: https://mseqdr.org/mitobook.php?gene=FASTKD2
62	FBXL4	None	FBXL4 (F-box/LRR-repeat protein 4, F-box and leucine-rich repeat protein 4, F-box protein FBL4/FBL5)	Mitochondrion, intermembrane space. May also be localized in nucleus under some conditions.	Mitochondrion intermembrane space	Exact function unknown. Involved in regulating mitochondrial bioenergetics, mitochondrial DNA (mtDNA) maintenance, and mitochondrial dynamics.	Unknown	Other				Nuclear, Chromosome 6	Autosomal recessive inheritance;	55 pathogenic or likely pathogenic variants in ClinVar database	Not specified	Mitochondrial DNA depletion syndrome 13, encephalomyopathic type (MTDPS13)	Congenital onset, present at birth; Neonatal onset, within the first 28 days of life; Infantile onset, between 28 days and 1 year	Constitutional (low birth weight, failure to thrive, poor growth);Dysmorphic features (microcephaly, plagiocephaly, dysmorphic facial features including narrow and/or elongated face, malformed and/or protruding ears, saddle nose, everted lower lip, umbilical hernia); Ophthalmologic (cataracts, nystagmus, epicanthal folds, downslanting palpebral fissures, thick eyebrows); cardiac (hypertrophic car…	TRUE	TRUE	hypertrophic cardiomyopathy, arrhythmia	Cardiomyopathy		A multisystemic condition that presents shortly after birth to early infancy with pronounced lactic acidosis. Neuroimaging can show white matter abnormalities and cerebral atrophy and ETC activity assay may show combined deficiencies of multiple ETC complexes.	Increased serum lactate, renal tubular acidosis, increased serum ammonia (in some), increased serum alanine, increased liver enzymes	Multiple respiratory chain deficiencies and variable depletion of the mtDNA in muscle	Multiple respiratory chain deficiencies in fibroblasts	None	None	MSeqDR Gene Card: https://mseqdr.org/mitobook.php?gene=FBXL4
63	FH	FH1, FH2	FH	Mitochondrion, Cytoplasm.	Mitochondrion	A core tricarboxylic acid (TCA) cycle enzyme that converts fumarate to malate.	Krebs_TCA cycle	Metabolism			Krebs_TCA cycle	Nuclear, Chromosome 1	Autosomal dominant inheritance; Autosomal recessive inheritance;	110 pathogenic or likely pathogenic variants	c.1431_1433dupAAA (p.Lys477dup)	Fumarate hydratase (fumarase) deficiency (fumaric aciduria), autosomal recessive; Hereditary leiomyomatosis and renal cell cancer (HLRCC), autosomal dominant	Congenital onset, present at birth; Neonatal onset, within the first 28 days of life; Infantile onset, between 28 days and 1 year; Childhood onset, between 1 and 5 years; Adult onset, at the age of 16 years or later	Central nervous system (global developmental delay, profound intellectual disability, encephalopathy, seizures, status epilepticus, abnormal brain MRI showing ventriculomegaly, cerebral atrophy, polymicrogyria, choroid plexus cysts, decreased white matter volume, angulation of frontal horns, small brainstem, agenesis of the corpus callosum), Muscle (hypotonia, decreased muscle bulk), hepatic (liv…	TRUE	FALSE	#N/A	#N/A		Neonatal encephalopathy and epilepsy with dysmorphic features. Biochemically distinguished by elevated fumaric acid in the urine out of proportion to all other TCA cycle intermediates, but there is phenotypic diversity. HLRCC is an allelic condition, inherited in an autosomal dominant fashion. It is not known whether carriers for fumaric aciduria mutations are at risk for HLRCC.	Lactic acidosis, reduced fumarate hydratase activity (both mitochondrial and cytosolic) in patient leukocytes.	#N/A	Urine: elevated fumarate, low succinate. Increased cerebrospinal fluid (CSF) lactate. Reduced fumarate hydratase activity (both mitochondrial and cytosolic) in patient fibroblasts.	A fumarase hydratase deficiency GeneReviews is available online (PMID: 20301679).	The FH mutation database: an online database of fumarate hydratase mutations involved in the MCUL (HLRCC) tumor syndrome and congenital fumarase deficiency. "The most common type of mutation is missense (57%), followed by frameshifts & nonsense (27%), and diverse deletions, insertions and duplications" (2008, PMID: 18366737).	MSeqDR Gene Card: https://mseqdr.org/mitobook.php?gene=FH
64	FLAD1	FAD1	FLAD1	Isoform 1: mitochondrial matrix; Isoform 2: cytoplasm.	Mitochondrion matrix	Catalyzes the adenylation of flavin mononucleotide (FMN) to form flavin adenine dinucleotide.	Intermediary metabolism	Metabolism			Intermediary metabolism	Nuclear, Chromosome 1	Autosomal recessive inheritance;	8 pathogenic or likely pathogenic variants and 0 uncertain significance variants in ClinVar	c.1588C > T:p.R530C seen in three reportedly unrelated individuals (PMID: 27259049 and 31392824); c.401_404delTTCT:p.F134Cfs*8 seen in 4 Turkish families (PMID: 30061063, 27259049, and 25058219) however it is not clear yet if this is a founder mutation or located in a hotspot (PMID: 30061063).	Lipid storage myopathy due to flavin adenine dinucleotide synthetase deficiency	Antenatal onset, prior to birth; Congenital onset, present at birth; Neonatal onset, within the first 28 days of life; Infantile onset, between 28 days and 1 year; Childhood onset, between 1 and 5 years; Adult onset, at the age of 16 years or later	Central nervous system (global developmental delay, speech delay, swallow dysfunction), peripheral nervous system (foot drop), muscle (lipid storage myopathy, exercise intolerance, muscle discomfort and weakness during physical activity, pain/vomiting/weight loss following strenuous exercise, abnormal gait, hypotonia, muscle weakness, muscle hypotrophy especially of shoulder girdle, scapular wing…	TRUE	TRUE	cardiac arrest, cardiomyopathy, tachycardia, episodes of supraventricular tachycardia, may require pacemaker, defibrillator, and/or beta blocker treatment	Cardiomyopathy		Gene has FADS domain and MPTb domain, where loss of function variants in the MPTb domain typically cause more severe phenotype than missense variants or in-frame deletion in the FADS domain, and these less severe variants appear to be more responsive to riboflavin treatment (PMID: 27259049).Detectable on newborn screening (PMID: 31392824 and 30982706).	Acylcarnitine profile suggestive of multiple acylCoA dehydrogenase deficiency, elevated creatine kinase (CK)	Lipid storage myopathy; multiple respiratory chain enzyme deficiencies (in some), pyruvate dehydrogenase deficiency (PDH) deficiency in one case (PMID: 27259049), mitochondrial proliferation, complex IV (COX) deficient fibers, decreased fatty acid oxidation	Urine organic acid characteristic profile with mild to greatly increased adipic and ethylmalonic acids and increased lactate	Not reported	None	MSeqDR Gene Card: https://mseqdr.org/mitobook.php?gene=FLAD1
65	FOXRED1	H17	FOXRED1	Mitochondrion inner membrane.	Mitochondrion inner membrane	Assembly factor required for assembly of mitochondrial respiratory chain complex I (NADH dehydrogenase).	OXPHOS	Oxidative Phosphorylation	I			Nuclear, Chromosome 11	Autosomal recessive inheritance;	14 pathogenic or likely pathogenic, and 39 variants of uncertain significance, in ClinVar	Not specified	Leigh syndrome (LS); Mitochondrial complex I deficiency, nuclear type 19	Antenatal onset, prior to birth; Congenital onset, present at birth; Neonatal onset, within the first 28 days of life; Infantile onset, between 28 days and 1 year	Central nervous system (global developmental delay, neurodevelopmental regression, seizures, poor voluntary movements, hypotonia, progressive microcephaly, myoclonus, choreoathesosis, rigidity, brain MRI findings of white matter changes, cerebellar atrophy, ventriculomegaly, and Leigh syndrome), cardiac (structural heart defects, left ventricular hypertrophic hypertrophy, pulmonary hypertension),…	TRUE	TRUE	structural heart defects, left ventricular hypertrophic hypertrophy, pulmonary hypertension	Cardiomyopathy		Infantile onset, rare disease reported in two unrelated patients as of 2019.	Lactic acidosis	Complex I deficiency, ragged red fibers	Increased cerebrospinal fluid (CSF) lactate. Patient fibroblasts have reduced complex I activity and decreased levels of fully assembled complex I (PMID: 27215383 and 31065540)	Rare disorder; natural history not reported.	None	MSeqDR Gene Card: https://mseqdr.org/mitobook.php?gene=FOXRED1
66	FXN	FRDA	FXN (Mitochondrial Frataxin, Friedreich ataxia protein)	Mitochondrion	Mitochondrion	Promotes the biosynthesis of heme and assembly and repair of iron-sulfur clusters	OXPHOS	Oxidative Phosphorylation	Accessory			Nuclear, Chromosome 9	Autosomal recessive inheritance;	13 pathogenic or likely pathogenic variants and 1 uncertain significance variants in ClinVar	Most common genetic abnormality is a (GAA)n trinucleotide repeat expansion in intron 1 of the FXN gene.	Friedreich ataxia with retained reflexes (FRDA, FRDA1, FA)	Juvenile onset, between the age of 5 and 15 years; Adult onset, at the age of 16 years or later	Ophthalmologic (nystagmus, optic atrophy, reduced visual acuity, visual field defects, reduced retinal nerve fiber layer thickness, abnormal visual evoked potentials), cardiac (hypertrophic cardiomyopathy, abnormal EKG); orthopedic (scoliosis, pes cavus); central nervous system (gait and limb ataxia, dysarthria, impaired proprioception, impaired vibratory sense), peripheral nervous system (sensor…	TRUE	TRUE	hypertrophic cardiomyopathy, abnormal EKG	Cardiomyopathy		Most common inherited ataxia, with estimated carrier frequency of 1/100. Onset before adolescence, often nonambulatory by mid-twenties with major cause of death being heart failure and average age of death 37 years.	GAA repeat expansions in FA range from 70 to over 1,000 (normal 5 to 30 repeats), with disease severity predicted by smaller allele. Can also be caused by missense mutations in FXN.	#N/A	Low-pyruvate carboxylase activity in liver and cultured fibroblasts, abnormal EKG, decreased mitochondrial malic enzyme	Scoliosis in Friedreich's ataxia (PMID: 3957980); https://www.ncbi.nlm.nih.gov/pubmed/3957980 (PMID: 6511892) https://www.ncbi.nlm.nih.gov/pubmed/6511892	Friedich Ataxia Research Alliance (FARA): curefa.org	MSeqDR Gene Card: https://mseqdr.org/mitobook.php?gene=FXN
68	GATM	AGAT	GATM	Isoform 1: mitochondrion inner membrane on intermembrane space side; Peripheral membrane protein.; Isoform 2: cytoplasm.	Mitochondrion inner membrane	A mitochondrial enzyme that belongs to the amidinotransferase family, involved in creatine biosynthesis. It catalyzes the transfer of a guanido group from L-arginine to glycine, resulting in guanidinoacetic acid, the immediate precursor of creatine.	Intermediary metabolism	Metabolism			Intermediary metabolism	Nuclear, Chromosome 15	Autosomal dominant inheritance; Autosomal recessive inheritance;	7 pathogenic point mutations or indels, 10 pathogenic multigene deletions/duplications	0	Cerebral creatine deficiency syndrome 3 autosomal recessive;Renal fanconi syndrome, autosomal dominant; Chronic renal disease, autosomal dominant	Infantile onset, between 28 days and 1 year; Childhood onset, between 1 and 5 years	Central nervous system (hypotonia, behavior disorders, delayed psychomotor development, intellectual disability, autism, epilepsy (less common)), muscle (proximal weakness, atrophy, gower sign), Renal (renal Fanconi syndrome, kidney fibrosis - only seen with autosomal dominant disease)	TRUE	FALSE	#N/A	#N/A		Of the creatine deficiency syndromes, GATM (AGAT) is the least likely to present with seizures (2/16 reported patients). Early treatment is associated with a normal outcome.	Markedly reduced plasma guanadinoacetate (GAA)	Multiple respiratory chain deficiencies (variable), subsarcolemmal mitochondrial accumulation	Markedly reduced urinary GAA, generalized organic aciduria, decreased creatine on brain magnetic resonance spectroscopy (MRS).	Natural history study of 16 patients was reported in 2015 (PMID: 26490222)	Cerebral creatine deficiency syndrome have not had renal symptoms, and autosomal dominant renal fanconi patients have not had nonrenal symptoms (PMID: 29654216).	MSeqDR Gene Card: https://mseqdr.org/mitobook.php?gene=GATM
69	GCDH	#N/A	GCDH (Glutaryl-CoA dehydrogenase, mitochondrial)	Mitochondrion matrix	Mitochondrion matrix	Catalyzes the oxidative decarboxylation of glutaryl-CoA to crotonyl-CoA and carbon dioxide in the degradative pathway of L-lysine, L-hydroxylysine, and L-tryptophan metabolism	Amino acid metabolism	Metabolism			Amino acid metabolism	Nuclear, Chromosome 19	Autosomal recessive inheritance	79 pathogenic or likely pathogenic variants and 6 uncertain significance variants in ClinVar	p.R402W	1- Infantile-onset: pathologically increased head growth (peak at age of 3-6 months), wide anterior temporal and sylvian CSF spaces, immature gyration pattern, delayed; myelination, and isolated T2 hyperintensity of globus pallidus. In general, before 36 months, a crisis of encephalopathy occurs with or without movement disorders with bilateral lesions of basal ganglia (dystonia predominates); 2-…	Neonatal onset, within the first 28 days of life; Infantile onset, between 28 days and 1 year; Childhood onset, between 1 and 5 years; Adult onset, at the age of 16 years or later	Central nervous system (macrocephaly, bitemporal atrophy, encephalopathy, bilateral lesions of basal ganglia, movement disorders, dystonia, orofacial dyskinesia, dysarthria, axial hypotonia, leukoencephalopathy, supbependymal nodules, spastic paraparesis, dystonic cerebral palsy, developmental delay), peripheral nervous system (neuropathy), hepatic (hepatomegaly), metabolic (episodic ketoacidosis…	TRUE	FALSE	#N/A	#N/A		Macrocephaly, bitemporal atrophy, bilateral lesions of basal ganglia, encephalopathy, and movement disorders during a infectious illness with metabolic decompensation (ketoacidosis, hyperammonemia, hypoglycemia).	Increased plasma concentrations of glutarylcarnitine (C5DC). Decreased plasma carnitine levels.	#N/A	Increased urinary concentrations of glutaric acid and 3- hydroxyglutaric acid.	https://www.ncbi.nlm.nih.gov/pubmed/12888985	None	MSeqDR Gene Card: https://mseqdr.org/mitobook.php?gene=GCDH
70	GCSH	#N/A	GCSH	Mitochondrion	Mitochondrion	The enzyme system for cleavage of glycine is confined to mitochondria and composed of 4 protein components: P protein (a pyridoxal phosphate-dependent glycine decarboxylase), H protein (a lipoic acid-containing protein), T protein (a tetrahydrofolate-requiring enzyme), and L protein (a lipoamide dehydrogenase).	Amino acid metabolism	Metabolism			Amino acid metabolism	Nuclear, Chromosome 16	Autosomal recessive inheritance;	4 pathogenic or likely pathogenic variants and 8 uncertain significance variants in ClinVar	Not specified	Glycine encephalopathy (GCE); Nonketotic hyperglycinemia (NKH)	Congenital onset, present at birth; Neonatal onset, within the first 28 days of life; Infantile onset, between 28 days and 1 year; Childhood onset, between 1 and 5 years; Juvenile onset, between the age of 5 and 15 years	Central nervous system (absent corpus callosum, lethargy, seizures, hiccups, hypotonia, hyporeflexia to hyperreflexia, myoclonic jerks, intellectual disability, burst suppression pattern on neonatal EEG, expressive speech deficit), psychiatric (hyperactivity, impulsivity, aggressiveness, irritability, restlessness)	TRUE	FALSE	#N/A	#N/A		Death in infancy is common for patients with the classic neonatal form. Patients with the atypical form have milder disease, with onset in the first months of life and increased survival.	Hyperglycinemia, hyperglycinuria	#N/A	Hepatic glycine cleavage defect; Elevated cerebrospinal fluid (CSF) glycine with elevated CSF:plasma glycine ratio	None.	Glycine encephalopathy (GCE), also called nonketotic hyperglycinemia (NKH), may be due to a defect in the H, P, or T proteins of the glycine cleavage system.	MSeqDR Gene Card: https://mseqdr.org/mitobook.php?gene=GCSH
71	GFER	HERV1, ALR, HPO	ALR	Isoform 1: mitochondrion intermembrane space (long-isoform); Isoform 2: nucleus (short-isoform).	Mitochondrion intermembrane space	Responsible for liver regenerative capacity and involved in the disulfide relay system within mitochondria. The long isoform (isoform-1) is an FAD-dependent sulfhydryl oxidase that regenerates redox-active disulfide bonds in the mitochondrial intermembrane space by oxidizing the protein CHCHD4. ALR then becomes reoxidized by donating electrons to cytochrome c in the respiratory chain. The short-i…	Multiple	Other				Nuclear, Chromosome 16	Autosomal recessive inheritance;	5 pathogenic variants reported in ClinVar including missense, nonsense, and frameshift mutations, implicating a loss of function mechanism.	Not specified	Myopathy with congenital cataracts and hearing loss; Combined respiratory chain deficiency.	Neonatal onset, within the first 28 days of life	Muscle (myopathy), Ophthalmologic (congenital cataracts, ptosis, vision loss, ophthalmoplegia), audiology (sensorineural hearing loss), endocrine (adrenal insufficiency), metabolic (lactic acidosis).	FALSE	FALSE	#N/A	#N/A		Rare disorder desribed in 4 patients from 2 families, involving congenital cataracts, progressive myopathy, and additional symptoms of progressive hearing and vision loss in some affected individuals.	Lactic acidosis, low serum ferritin levels, hyperamylasemia, increased creatine kinase (CK)	Variably decreased enzyme activities of complexes I, II, III, and IV on mitochondrial respiratory chain studies.Scattered COX- negative fibers, increased lipid and glycogen storage, some mitochondria with thickened cristae and/or large vacuolization on electron microscopy.	#N/A	None	None	MSeqDR Gene Card: https://mseqdr.org/mitobook.php?gene=GFER
72	GFM1	EFGM, EGF1, GFM, mtEF-G1, EFG1	GFM1	Mitochondrion	Mitochondrion	Mitochondrial GTPase that catalyzes the GTP-dependent ribosomal translocation step during protein synthesis.	mRNA translation_protein synthesis	mtDNA Gene Expression		Other		Nuclear, Chromosome 3	Autosomal recessive inheritance;	9 in literature. 26 pathogenic or likely pathogenic, and 39 variants of uncertain significance, in ClinVar.	Only one variant has been seen in more than one family (c.748C > T:p.R250W - PMID: 21119709 and 28216230)	Combined oxidative phosphorylation deficiency 1 (GFM1 deficiency); Leigh syndrome (LS); Hepatoencephalopathy, infantile onset	Antenatal onset, prior to birth; Congenital onset, present at birth; Neonatal onset, within the first 28 days of life Infantile onset, between 28 days and 1 year	Central nervous system (developmental delay, Leigh syndrome, leukodystrophy, seizures including Lennox Gastaut and infantile spasms, disorganized electroencephalogram, opisthotonic posturing, dystonia, hypo/hyperreflexia, decreased spontaneous movements, hypertonia, microcephaly including sometimes detected in utero, brain MRI showing hypoplastic or small corpus callosum, generalized brain atroph…	TRUE	TRUE	left ventricular hypertrophy in one case - PMID: 28216230	Cardiomyopathy		Typically an infantile-onset progressive hepatoencephalopathy with death early in life. Of note, one reported case had no liver disease (PMID: 17160893). Milder presentations have been reported (PMID: 25852744 and 28216230.	Very high-lactate levels, elevated pyruvate, elevated-lactate:pyruvate ratio, metabolic acidosis; elevated glutamine, alanine, proline, tyrosine, methionine, phenylalanine; elevated direct bilirubin; abnormal carbohydrate deficient transferrin (elevated mono:dioligo ratio, normal a-oligo:dioligo ratio - PMID: 28216230).	Multiple respiratory chain enzyme activity deficiencies, COX (complex IV) deficient fibers, hypotrophic muscle fibers, and abnormal lipid vacuoles seen in one case (PMID: 26937387)	Multiple respiratory chain enzyme activity deficiencies in fibroblasts and liver; elevated-urine lactate and tyrosine; elevated-cerebrospinal fluid (CSF) lactate; postmortem examination of liver showed cholestasis, necrosis, microvesicular or macrovesicular steatosis, pseudoacinar formation, bile duct proliferation, iron deposition, lobular disarray, and portal fibrosis.	Several publications included comprehensive summaries of cases reported to date (PMID: 23430926, 25852744, and 26937387).	Genotype-phenotype correlation showed that pathogenic variants in central portion of the protein were associated with a hepatopathy-predominant phenotype, while pathogenic variants at protein ends were associated with an encephalopathy- predominant phenotype (PMID: 21986555)	MSeqDR Gene Card: https://mseqdr.org/mitobook.php?gene=GFM1
73	GFM2	#N/A	GFM2 (Mitochondrial ribosome-releasing factor 2, RRF2mt, Elongation factor G 2 mitochondrial, EF-G2mt, mEF-G 2, hEFG2)	Mitochondrion	Mitochondrion	Mitochondrial GTPase that mediates the disassembly of ribosomes from messenger RNA. Mediates mitochondrial ribosome recycling but lacks translocation activity.	mRNA translation_protein synthesis	mtDNA Gene Expression		Other		Nuclear, Chromosome 5	Autosomal recessive inheritance;	4 pathogenic or likely pathogenic variants	Not specified	Combined oxidative phosphorylation deficiency 39 (COXPD39)	Infantile onset, between 28 days and 1 year; Childhood onset, between 1 and 5 years	Central nervous system (Global developmental delay and regression, axial hypotonia, appendicular hypertonia, dysarthria, dystonia, involuntary movements, spasticity, seizures (refractory in some patients), hypsarrhythmia (in some patients), white matter abnormalities consistent with Leigh syndrome, corpus callosum abnormalities, cerebellar abnormalities, cerebral volume loss, ventriculomegaly, pa…	TRUE	FALSE	#N/A	#N/A		Some patients may have normal early development and then show regression	Increased serum and CSF lactate. Hypoglycemia.	#N/A	Variable decreased mitochondrial respiratory chain activities in multiple tissues	None	None	MSeqDR Gene Card: https://mseqdr.org/mitobook.php?gene=GFM2
74	GLDC	GCSP, GCE, HYGN1	GLDC	Mitochondrion	Mitochondrion	Serves as the P protein of the glycine cleavage system, which is responsible for glycine catabolism. The enzyme system for cleavage of glycine is confined to mitochondria and composed of 4 protein components: P protein (a pyridoxal phosphate- dependent glycine decarboxylase), H protein (a lipoic acid-containing protein), T protein (a tetrahydrofolate-requiring enzyme), and L protein (a lipoamide …	Amino acid metabolism	Metabolism			Amino acid metabolism	Nuclear, Chromosome 9	Autosomal recessive inheritance;	158 pathogenic or likely pathogenic, and 188 variants of uncertain significance, in ClinVar	Not specified	Glycine encephalopathy (Nonketotic hyperglycinemia)	Neonatal onset, within the first 28 days of life; Infantile onset, between 28 days and 1 year	Central nervous system (developmental delay, seizures, cortical blindness, microcephaly, hyperactivity); Prenatal (in utero seizures)	TRUE	FALSE	#N/A	#N/A		Severely affected patients have in utero seizures and very poor neurological prognosis. Mildly affected individuals have moderate developmental delay without seizures.	Elevated glycine	#N/A	Elevated cerebrospinal fluid (CSF) glycine, elevated CSF:serum glycine ratio	None.	Glycine encephalopathy (GCE), also called nonketotic hyperglycinemia (NKH), may be due to a defect in the H, P, or T proteins of the glycine cleavage system.	MSeqDR Gene Card: https://mseqdr.org/mitobook.php?gene=GLDC
75	GPD2	#N/A	GPD2, GPD-M, GPDH-M, mtGPD	Mitochondrion, inner mitochondrial membrane on outer surface.	Mitochondrial membrane	GPD2 localizes to the inner mitochondrial membrane and catalyzes the conversion of glycerol-3-phosphate to dihydroxyacetone phosphate, using FAD as a cofactor. Along with GPD1, GPD2 constitutes the glycerol phosphate shuttle, which reoxidizes the NADH formed during glycolysis. Two transcript variants encoding the same protein have been found for this gene	Intermediary metabolism	Metabolism			Intermediary metabolism	Nuclear, Chromosome 2	Autosomal dominant inheritance;	1 pathogenic or likely pathogenic variants and 2 uncertain significance variants in ClinVar	0	Diabetes mellitus, noninsulin-dependent (NIDDM); Possibly associated with nonsyndromic mild intellectual disability (haploinsufficieny with balanced de novo translocation, PMID: 19011903)	Adult onset, at the age of 16 years or later; Unknown onset;	Central nervous system (nonsyndromic mild intellectual disability, possibly), endocrine (diabetes mellitus)	TRUE	FALSE	#N/A	#N/A		Multisystemic disease has not been reported to date. Tissue specific expression, with greatest activity in pancreatic β cells, testis, brain or placenta, is suggested as a potential hypothesis for its limited rather than multisystemic phenotype (PMID: 23220394).	None	None	None	None	None	MSeqDR Gene Card: https://mseqdr.org/mitobook.php?gene=GPD2
76	GTPBP3	MSS1	GTPBP3	Mitochondrion	Mitochondrion	GTPase involved in catalyzing modifications of uridine in mitochondrial transfer RNAs (tRNAs) that enhance codon recognition.	mRNA translation_protein synthesis	mtDNA Gene Expression		Nucleotide Modification		Nuclear, Chromosome 19	Autosomal recessive inheritance;	15 pathogenic or likely pathogenic variants and 1 uncertain significance variants in ClinVar	Not specified	Combined oxidative phosphorylation deficiency 23 (COXPD23)	Neonatal onset, within the first 28 days of life; Infantile onset, between 28 days and 1 year; Childhood onset, between 1 and 5 years; Juvenile onset, between the age of 5 and 15 years	Neurologic (delayed psychomotor development, intellectual impairment, seizures, hypotonia, visual impairment, T2- weighted hyperintense lesions in the thalamus, basal ganglia, and brainstem), cardiac (hypertrophic cardiomyopathy, arrhythmia), Growth (intrauterine growth restriction, feeding difficulties), metabolic (lactic acidosis)	TRUE	TRUE	hypertrophic cardiomyopathy, arrhythmia	Cardiomyopathy		Early childhood onset of hypertrophic cardiomyopathy and/or neurologic symptoms with lactic acidosis. Variable severity.	Lactic acidosis	Decreased activities of mitochondrial complexes I and IV	Defective translation of mitochondrial proteins	None	None	MSeqDR Gene Card: https://mseqdr.org/mitobook.php?gene=GTPBP3
77	HADH	HAD, HADSC, HADHSC, SCHAD	HADH (HCDH)	Mitochondrion matrix	Mitochondrion matrix	Plays essential role in mitochondrial beta-oxidation of short chain fatty acids. 3-hydroxyacyl-CoA dehydrogenase catalyzes the reversible dehydrogenation of 3-hydroxyacyl-CoAs to their corresponding 3-ketoacyl-CoAs with concomitant reduction of NAD+ to NADH and exerts it highest activity toward 3- hydroxydecanoyl-CoA.	Mitochondrial fatty acid metabolism	Metabolism			Mitochondrial fatty acid metabolism	Nuclear, Chromosome 4	Autosomal recessive inheritance;	9 pathogenic or likely pathogenic variants and 4 uncertain significance variants in ClinVar	Not specified	3-hydroxyacyl-CoA dehydrogenase deficiency (HADH deficiency); Hyperinsulinemic hypoglycemia, familial, 4; Sudden infant death syndrome (SIDS)	Neonatal onset, within the first 28 days of life; Infantile onset, between 28 days and 1 year; Childhood onset, between 1 and 5 years	Constitutional (poor growth, hypoglycemia), cardiac (dilated or hypertrophic cardiomyopathy), hepatic (liver necrosis or steatosis, fulminant hepatic failure), GI (poor feeding), muscle (hypotonia), central nervous system (seizures, encephalopathy, coma), metabolic (nonketotic hypoglycemia, hyperinsulinism)	TRUE	TRUE	dilated or hypertrophic cardiomyopathy	Cardiomyopathy		Highly variable phenotype. Can be a cause of sudden infant death syndrome (SIDS). Differs from other inherited defects of fatty acid β-oxidation as the hypoglycemia is associated with hyperinsulinism.	Hypoketotic hypoglycemia, hyperinsulinism. Elevated-blood spot hydroxybutyryl carnitine.	Decreased activity of 3-hydroxyacyl-CoA dehydrogenase.	Myoglobinuria, dicarboxylic aciduria	None	None	MSeqDR Gene Card: https://mseqdr.org/mitobook.php?gene=HADH
78	HADHA	#N/A	HADHA (TP-alpha)	Mitochondrion	Mitochondrion	Mitochondrial trifunctional enzyme is a heterotetrameric complex composed of two proteins, with HADHA encoding the alpha subunit. Mitochondrial trifunctional enzyme catalyzes the last three of four reactions in the mitochondrial beta-oxidation pathway.	Mitochondrial fatty acid metabolism	Metabolism			Mitochondrial fatty acid metabolism	Nuclear, Chromosome 2	Autosomal dominant inheritance; Autosomal recessive inheritance;	17 pathogenic or likely pathogenic variants	G1528C, E474Q	Fatty liver, acute, of pregnancy; HELLP syndrome, maternal, of pregnancy; LCHAD deficiency; Trifunctional protein deficiency	Congenital onset, present at birth; Neonatal onset, within the first 28 days of life; Infantile onset, between 28 days and 1 year; Childhood onset, between 1 and 5 years; Juvenile onset, between the age of 5 and 15 years; Adult onset, at the age of 16 years or later	Endocrine/growth (hypoglycemia, failure to thrive, feeding difficulties), neurologic (psychomotor retardation), cardiac (cardiomyopathy), hepatic (cholestatic liver disease), ophthalmologic (retinitis pigmentosa), and muscle (muscle pain, rhabdomyolysis, hypotonia) involvement (PMID: 27117294 and 11773547).	TRUE	TRUE	cardiomyopathy	Cardiomyopathy		Mothers of children with LCHAD or Trifunctional protein deficiency have been described with preclampsia, HELLP syndrome, and acute fatty liver of pregnancy (PMID: 10518281, 15533621, PMID: 10331463).	Patients are commonly identified on newborn screening with elevated C16-OH +/- C18 and other long-chain acylcarnitines. Confirmatory blood testing will show elevated C14-OH, C16- OH, C18-OH, and C18:1-OH on acylcarnitine analysis. During metabolic decompensation or illness, affected individuals may demonstrate raised serum creatine kinase levels, elevated lactate, increased ammonia, and elevated …	#N/A	Urine testing may show increased secretion of C6-C14 hydroxydicarboxylic acids.	2002 (PMID: 11773547)	None	MSeqDR Gene Card: https://mseqdr.org/mitobook.php?gene=HADHA
79	HADHB	#N/A	HADHB	Mitochondrion	Mitochondrion	MTP catalyzes the last three steps in the beta-oxidation of long-chain fatty acids. Specifically, the beta-subunit catalyzes the final step which produces acetyl-CoA and a shortened acyl-CoA from the 3-ketoacyl-CoA metabolite produced as the long-chain fat is sequentially broken down.	Mitochondrial fatty acid metabolism	Metabolism			Mitochondrial fatty acid metabolism	Nuclear, Chromosome 2	Autosomal recessive inheritance;	12 pathogenic and 10 likely pathogenic variants reported in ClinVar. Pathogenic variants include missense, nonsense, frameshift, and splice-site changes which are presumed to affect the function of the protein and/or its ability to appropriately associate with the other subunits to form a stable MTP. Pathogenic mutations in HADHB generally cause some degree of TFP deficiency, whereas mutations wi…	Not specified	Trifunctional protein deficiency with multisystem disease; Hypoketotic hypoglycemia; Dilated cardiomyopathy; Rhabdomyolysis and myopathy; Sudden infant death syndrome (SIDS); Hydrops fetalis; Maternal HELLP (hemolysis, elevated-liver enzymes, and low platelets) syndrome in pregnancy	Neonatal onset, within the first 28 days of life; Infantile onset, between 28 days and 1 year; Childhood onset, between 1 and 5 years; Juvenile onset, between the age of 5 and 15 years	cardiac (dilated cardiomyopathy, arrhythmias, cardiac failure), pulmonary (respiratory failure), hepatic (hepatopathy, increased transaminases), muscle (myopathy, generalized weakness, rhabdomyolysis, muscle pain, slowly progressive limb-girdle myopathy), ophthalmologic (retinopathy), central nervous system (developmental delay, poor spontaneous movements), peripheral nervous system (sensorimotor…	TRUE	TRUE	dilated cardiomyopathy, arrhythmias, cardiac failure	Cardiomyopathy		Broad phenotype ranging from severe neonatal multisystem disease to fasting hypoketotic hypoglycemia. Variable phenotype reflects residual enzyme activity present and environmental stressors. Severe forms of MTP deficiency present in the neonatal period with cardiomyopathy, arrhythmias, liver disease, and hypoglycemia. Milder forms may show lesser symptom constellaion. Retinopathy and neuropathy …	Hypoketotic hypoglycemia. Elevated C-14-OH, C16-OH, C16:1-OH, C18-OH, C18:1-OH on acylcarnitine profile. Lactic acidosis. Increased creatinine kinase (CK). Hypermmonemia.	None	Myoglobinuria. Decreased activities of long-chain 3- hydroxyacyl-CoA dehydrogenase, long-chain 3-oxoacyl-CoA thiolase, and long-chain 2-enoyl-CoA hydratase.	None	None	MSeqDR Gene Card: https://mseqdr.org/mitobook.php?gene=HADHB
80	HARS2	HARSL	HARS2 (HisRS)	Mitochondrion matrix	Mitochondrion matrix	HARS2 has characteristics of a class II mitochondrial aminoacyl-tRNA synthetase and is expected to function as a dimer (PMID: 15779907)	mRNA translation_protein synthesis	mtDNA Gene Expression		tRNA synthetase		Nuclear, Chromosome 5	Autosomal recessive inheritance;	6 pathogenic or likely pathogenic variants and 1 uncertain significance variants in ClinVar	Not specified	Perrault syndrome 2 (PRLTS2)	Congenital onset, present at birth; Childhood onset, between 1 and 5 years; Adult onset, at the age of 16 years or later	Hearing (sensorineural hearing loss); Genitourinary (female: immature genitalia, ovarian dysgenesis, and streak gonads); Endocrine (amenorrhea)	FALSE	FALSE	#N/A	#N/A		HARS2 pathogenic variants are a cause of Perrault syndrome, with progressive sensorineural hearing loss and ovarian dysgenesis, but the disorder is both clinically and genetically heterogeneous.	None	None	None	None	None	MSeqDR Gene Card: https://mseqdr.org/mitobook.php?gene=HARS2
81	HIBCH	#N/A	HIBCH	Mitochondrion.	Mitochondrion	Involved in valine degradation by hydrolysis of 3- hydroxyisobutyryl-CoA, a valine catabolite.	Amino acid metabolism	Metabolism			Amino acid metabolism	Nuclear, Chromosome 2	Autosomal recessive inheritance;	19 pathogenic or likely pathogenic, and 8 variants of uncertain significance, in ClinVar.	Not specified	3-hydroxyisobutryl-CoA hydrolase deficiency (HIBCHD); Leigh syndrome (LS)	Neonatal onset, within the first 28 days of life; Infantile onset, between 28 days to 1 year	Central Nervous System (developmental regression, Leigh Syndrome, dystonia, hypotonia, ataxia, seizures, brain MRI with findings of Leigh syndrome, dysgenesis of the corpus callosum, agenesis of the cingulate), cardiac (congenital heart disease), respiratory (respiratory insufficiency), GI (cyclic vomiting), congenital anomalies (dysmorphic facies, vertebral anomalies), metabolic (lactic acidosis…	TRUE	TRUE	congenital heart disease	Other		HIBCH presents similar to other causes of Leigh syndrome, but may have more striking structural anomalies. Urine biochemical profile is similar between ECHS1 and HIBCH, but narrows the differential to those two diagnoses.	Elevated lactate (variable), elevated C4-hydroxy-carnitine (occasional)	Low respiratory chain complex II, II + III, and IV enzyme activities, reduced pyruvate dehydrogenase complex enzyme activity (variable patterns), mitochondrial depletion reported in some cases. Muscle electron transport chain enzyme activities and histology may also be normal.	Urine organic acids show elevated 2,3-dihydroxy-2- methylbutyrate and elevated methylacrylylglycine; urine acylcarnitines show elevated 3-hydroxyisobutyryl-carnitine; urine metabolomics show elevated S-(2-carboxypropyl)-cysteine and related compounds l-Pyruvate dehydrogenase deficiency in cultured skin fibroblasts from patients.	Very rare disorder; natural history not reported.	None	MSeqDR Gene Card: https://mseqdr.org/mitobook.php?gene=HIBCH
82	HMGCS2	#N/A	HMGCS2	Mitochondrion matrix	Mitochondrion matrix	Enzyme that performs the rate-limiting step in ketogenesis by condensing acetyl-CoA with acetoacetyl-CoA to form HMG- CoA, which is the substrate for HMG-CoA reductase.	Intermediary metabolism	Metabolism			Intermediary metabolism	Nuclear, Chromosome 1	Autosomal recessive inheritance;	10 point mutations and indels, 1 exonic deletion, 8 multigene deletions/duplications	0	HMG-CoA synthase-2 deficiency	Infantile onset, between 28 days and 1 year; Childhood onset, between 1 and 5 years; Juvenile onset, between the age of 5 and 15 years	Central nervous system (developmental delay, seizures, altered mental status, basal ganglia lesions, encephalomalacia), GI (gastroenteritis, vomiting poor po intake), hepatic (hepatomegaly, fatty liver), metabolic (hypoglycemia, metabolic acidosis, hypertriglyceridemia)	TRUE	FALSE	#N/A	#N/A		Diagnosis is difficult outside fasting because biochemical analyses give normal results and enzyme studies can only be performed in biopsied liver. Careful management and control of hypoglycemia episodes and metabolic acidosis is associated with a favorable outcome.	Elevated free fatty acids, hypertriglyceridemia, an elevated C2/C0 ratio, or a low HDL cholesterol level from the newborn period through childhood.	None	Dicarboxylic aciduria	None	None	MSeqDR Gene Card: https://mseqdr.org/mitobook.php?gene=HMGCS2
84	HSD17B10	HADH2, MRXS10	HSD17B10 (MHBD)	Mitochondrion	Mitochondrion	Several functions, including in fat metabolism and in maturation of tRNAs important for mitochondrial DNA translation.	Multiple	mtDNA Gene Expression		Other		Nuclear, Chromosome X	X-linked inheritance;	8 pathogenic or likely pathogenic variants and 2 uncertain significance variants in ClinVar	c.388C > T:p.R130C	17-beta-hydroxysteroid dehydrogenase X deficiency; Mental retardation, X-linked syndromic 10 (MRXS10)	Neonatal onset, within the first 28 days of life; Infantile onset, between 28 days and 1 year; Childhood onset, between 1 and 5 years; Juvenile onset, between the age of 5 and 15 years	Central nervous system (developmental delay, developmental regression, behavioral concerns including aggression, seizures, choreoathetosis, dystonia, spastic tetraparesis, brain MRI abnormalities including cerebellar atrophy), ophthalmologic (retinal degeneration, optic atrophy), cardiac (hypertrophic cardiomyopathy, Wolff Parkinson White), auditory (sensorineural hearing loss), GI (dysmotility, …	TRUE	TRUE	hypertrophic cardiomyopathy, Wolff Parkinson White	Cardiomyopathy		X-linked severe multisystem disorder in males. Female carriers can be healthy or have developmental delay, learning disability, and/or intellectual disability	#N/A	Increased lipid in muscle, mitochondrial proliferation	Elevated 2-methyl-3 hydroxybutyrate and tiglylglycine in urine	None	None	MSeqDR Gene Card: https://mseqdr.org/mitobook.php?gene=HSD17B10
85	HSPD1	SPG13	HSPD1 (CPN60, HSP-60, Hsp60, HuCHA60)	Mitochondrion matrix	Mitochondrion matrix	Chaperoe implicated in mitochondrial protein import and macromolecular assembly.	Multiple	Protein Targeting to Mitochondria				Nuclear, Chromosome 2	Autosomal dominant inheritance; Autosomal recessive inheritance;	4 pathogenic or likely pathogenic variants and 11 uncertain significance variants in ClinVar	Not specified	1- Spastic paraplegia 13, autosomal dominant (SPG13). Decreased vibratory sense in lower limbs: onset 17-68 years with progressive course; 2- Leukodystrophy, hypomyelinating, 4, autosomal recessive (HLD4): onset between birth and 3 months of age with acquired microcephaly, nystagmus, strabismus, hypotonia, developmental delay, pyramidal signs, choreoathetosis, and seizures. Usually fatal in first…	Neonatal onset, within the first 28 days of life; Infantile onset, between 28 days to 1 year; Childhood onset, between 1 and 5 years	Central nervous system (developmental delay, acquired microcephaly, seizures, hypotonia, pyramidal signs, choreoathetosis, seizures, spastic paraparesis, leukodystrophy), peripheral nerve system (spastic paraplegia), ophthalmologic (nystagmus, strabismus).	TRUE	FALSE	#N/A	#N/A		HLD4 has onset between birth and 3 months with developmental delay, hypotonia and movement disorders. SPG13 has onset progressively in adults between 17 and 68 years.	Intermittent increase of urinary ethylmalonic acid and plasma lactate increased during encephalopathic exacerbations	Nonspecific	#N/A	None	None	MSeqDR Gene Card: https://mseqdr.org/mitobook.php?gene=HSPD1
86	IARS2	IleRS	IARS2	Mitochondrion matrix.	Mitochondrion matrix	Mitochondrial isoleucyl-tRNA synthetase charges the amino acid isoleucine to the corresponding tRNA, ensuring isoleucine is added at the proper place in the mitochondrial protein during translation.	mRNA translation_protein synthesis	mtDNA Gene Expression		tRNA synthetase		Nuclear, Chromosome 1	Autosomal recessive inheritance;	8 pathogenic or likely pathogenic variants, and 7 variants of uncertain significance, in ClinVar.	Not specified	Cataracts, growth hormone deficiency, sensory neuropathy, sensorineural hearing loss, and skeletal dysplasia (CAGSSS); Leigh syndrome (LS, PMID: 30041933); Nonsyndromic cataracts, isolated or with skeletal dysplasia (PMID: 30419932); West syndrome (infantile spasms)	Congenital onset, present at birth; Neonatal onset, within the first 28 days of life; Infantile onset, between 28 days and 1 year; Childhood onset, between 1 and 5 years	Central nervous system (global developmental delay, Leigh syndrome, West syndrome, intractable epilepsy, hypsarrhythmia, brain MRI showing T2-weighted signal abnormalities in basal ganglia, cortical atrophy, pituitary gland atrophy), peripheral nervous system (distal sensorimotor neuropathy, distal sensory impairment, hyporeflexia), muscle (hypotonia), audiology (sensorineural hearing loss), opht…	TRUE	FALSE	#N/A	#N/A		Broad range of infantile-onset phenotypes with variable severity, ranging from Leigh syndrome to West syndrome to a multisystem syndrome characterized by cataracts, growth hormone deficiency, sensory neuropathy, sensorineural hearing loss, and skeletal dysplasia,	None	None	Mitochondrial respiratory chain enzyme activities normal in patient fibroblasts. IARS2 protein level reduced in patient fibroblasts (PMID: 25130867). Loss of myelinated fibers seen on sural nerve biopsy.	None	None	MSeqDR Gene Card: https://mseqdr.org/mitobook.php?gene=IARS2
87	IBA57	C1orf69	IBA57	Mitochondrion	Mitochondrion	Involved in the maturation of mitochondrial 4Fe-4S proteins that function late in the iron-sulfur assembly pathway.	OXPHOS	Oxidative Phosphorylation	Accessory			Nuclear, Chromosome 1	Autosomal recessive inheritance;	14 pathogenic or likely pathogenic, and 24 variants of uncertain significance, in ClinVar.	c.286T > C:p.Y96H hs been reported to be a Chinese founder mutation (PMID: 28671726).	Multiple mitochondrial dysfunctions syndrome 3; Spastic paraplegia 74, autosomal recessive; Leukoencephalopathy	Antenatal onset, prior to birth; Congenital onset, present at birth; Neonatal onset, within the first 28 days of life; Infantile onset, between 28 days and 1 year; Childhood onset, between 1 and 5 years; Juvenile onset, between the age of 5 and 15 years	Central nervous system (developmental regression, learning disabilities, seizures, loss of respiratory drive, anxiety, irritability, leukoencephalopathy, ataxia, microcephaly, hypotonia, spastic para/tetraplegia, opisthotonus, MRI showing cystic leukoencephalopathy with progressive cavitations, cerebellar atrophy, thalami atrophy, cervical spinal cord involvement including atrophy, corpus callosu…	TRUE	FALSE	#N/A	#N/A		Typically causes multisystem severe disease, but isolated optic atrophy has been reported (PMID: 30258207)	Normal to elevated lactate, elevated glycine, metabolic acidosis.	Decreased respiratory chain enzyme activities of complexes I, II, and IV	Normal to elevated cerebrospinal fluid (CSF) lactate; elevated CSF glycine; decreased activities of complexes II and IV in fibroblasts.	Cohort of 11 affected individuals was reported (PMID: 28671726)	None	MSeqDR Gene Card: https://mseqdr.org/mitobook.php?gene=IBA57
88	IDH2	#N/A	IDH2 (ICD-M, IDP)	Mitochondrion.	Mitochondrion	Pays a role in intermediary metabolism and energy production, as it may tightly associate or interact with the pyruvate dehydrogenase complex.	Intermediary metabolism	Metabolism			Intermediary metabolism	Nuclear, Chromosome 15	Autosomal dominant inheritance;	3 pathogenic or likely pathogenic variants	Not specified	D-2-hydroxyglutaric aciduria 2	Neonatal onset, within the first 28 days of life; Infantile onset, between 28 days and1 year; Childhood onset, between 1 and 5 years; Juvenile onset, between the age of 5 and 15 years	Central nervous system (developmental delay, hypotonia, seizures, encephalopathy, cerebral anomalies), and cardiac (cardiomyopathy) (PMID: 10407777 and 9894884)	TRUE	TRUE	cardiomyopathy	Cardiomyopathy		Variable symptom range from asymptomatic to mild or severe.	Increased D-2-hydroxyglutarate (D-2-HG levels) in plasma (PMID: 20020533)	#N/A	Consistently increased D-2-hydroxyglutarate (D-2-HG levels) in urine, plasma, and cerebrospinal fluid with an increase in GABA in CSF (PMID:20020533, 7609436, 10407777, and 9894884)	None	None	MSeqDR Gene Card: https://mseqdr.org/mitobook.php?gene=IDH2
89	ISCA2	HBLD1	ISCA2	Mitochondrion	Mitochondrion	Involved in the maturation of mitochondrial 4Fe-4S proteins functioning late in the iron-sulfur cluster assembly	OXPHOS	Oxidative Phosphorylation	Accessory			Nuclear, Chromosome 14	Autosomal recessive inheritance;	2 pathogenic or likely pathogenic variants and 1 uncertain significance variants in ClinVar	Not specified	Multiple mitochondrial dysfunctions syndrome 4 (MMDS4)	Infantile onset, between 28 days and 1 year	Central nervous system (Leukodystrophy, spasticity, neurodevelopmental regression to a vegetative state, cognitive disability, hyperreflexia, absent speech, periventricular white matter abnormalities), muscle (hypotonia, atrophic fibers), ophthalmologic (optic atrophy, nystagmus, visual impairment)	TRUE	FALSE	#N/A	#N/A		Patients regress to a vegetative state with lack of eye contact and speech, and poor feeding	#N/A	Reduced activity of mitochondrial complexes II and IV; abnormal aggregation of mitochondria.	Increased cerebral spinal fluid (CSF) glycine, glutamate, and lactate; Impaired lipoic acid synthesis; Fibroblasts show decreased mtDNA levels, decreased mitochondrial membrane potential, decreased oxidative phosphorylation and ATP production	None	None	MSeqDR Gene Card: https://mseqdr.org/mitobook.php?gene=ISCA2
90	ISCU	NIFUN	ISCU (Iron-sulfur cluster assembly enzyme, mitochondrial; NifU-like N-terminal domain-containing protein)	Isoform 1: Mitochondrion; Isoform 2: Cytoplasm and Nucleus.	Mitochondrion	Scaffold protein for the de novo synthesis of iron-sulfur (Fe-S) clusters within mitochondria, which are prosthetic groups found in respiratory chain complexes and numerous mitochondrial and cytosolic enzymes.	OXPHOS	Oxidative Phosphorylation	Accessory			Nuclear, Chromosome 12	Autosomal recessive inheritance;	3 pathogenic or likely pathogenic variants and 4 uncertain significance variants in ClinVar	IVS5 + 382G-C (Intronic G > C transversion) in consanguineous kindred;	Myopathy with lactic acidosis, hereditary	Childhood onset, between 1 and 5 years; Juvenile onset, between the age of 5 and 15 years; Adult onset, at the age of 16 years or later	Muscle (severe exercise intolerance, fatigue, episodic myoglobinuria, progressive weakness. cramping, lactic acidosis with activity, painful muscle swelling); cardiac (EKG changes, cardiac hypertrophy, dyspnea)	FALSE	TRUE	EKG changes, cardiac hypertrophy, dyspnea	Cardiomyopathy	PMID: 19567699	Common in Swedish founder population; cycle exercise testing revealed low maximal oxygen uptake with exaggerated increases in venous lactate and pyruvate in relation to oxygen uptake but low lactate/pyruvate ratios in maximal exercise (PMID: 1918374).	#N/A	Decreased activities of mitochondrial complexes I, II, and III in skeletal muscle biopsy samples; succinate dehydrogenase and aconitase deficiencies in skeletal muscle; decrease in the iron regulatory protein IRP1 with intracellular iron overload in skeletal muscle	#N/A	#N/A	None	MSeqDR Gene Card: https://mseqdr.org/mitobook.php?gene=ISCU
91	L2HGDH	C14orf160	L2HGDH	Mitochondrion	Mitochondrion	Oxidation of L-2-hydroxyglutarate to alpha-ketoglutarate (PMID: 15548604)	Intermediary metabolism	Metabolism			Intermediary metabolism	Nuclear, Chromosome 14	Autosomal recessive inheritance;	13 pathogenic or likely pathogenic variants and 6 uncertain significance variants in ClinVar	Not specified	L-2-hydroxyglutaric aciduria (L2HGA)	Infantile onset, between 28 days and 1 year; Childhood onset, between 1 and 5 years	Auditory (hearing loss); ophthalmologic (strabismus, optic atrophy, nystagmus); central nervous system (psychomotor regression, severe intellectual disability, spastic tetraparesis, choreodystonia, dysphagia, extrapyramidal signs, pyramidal signs, seizures), and neuropathology (extensive spongiosis and gliosis, severe demyelination of the white matter, cystic cavitation of white matter). Brain MR…	TRUE	FALSE	#N/A	#N/A		Most cases present in infancy or childhood, however adult cases/progression of disease has been seen.	Increased lysine in serum; increased L-2-hydroxyglutaric acid in serum	None	Increased lysine in CSF; increased L-2-hydroxyglutaric acid in urien and CSF	None	None	MSeqDR Gene Card: https://mseqdr.org/mitobook.php?gene=L2HGDH
92	LARS2	#N/A	LARS2 (LeuRS)	Mitochondrion matrix	Mitochondrion matrix	Mitochondrial leucyl-tRNA synthetase charges the amino acid leucine to the corresponding tRNA, ensuring leucine is added at the proper place in the mitochondrial protein during translation.	mRNA translation_protein synthesis	mtDNA Gene Expression		tRNA synthetase		Nuclear, Chromosome 3	Autosomal recessive inheritance;	7 pathogenic point mutations, 5 multigene deletions, 4 likely pathogenic point mutations, 1 likely pathogenic exonic deletion, 1 multigene likely pathogenic deletion	2	Perrault syndrome 4 (PRLTS4); Perrualt syndrome and leukoencephalopathy; Metabolic acidosis with multisystem involvement (Hydrops, lactic acidosis, and sideroblastic anemia)	Congenital onset, present at birth; Childhood onset, between 1 and 5 years	Central nervous system (seizures, leukoencephalopathy, global developmental delay, learning disabilities), hearing (sensorineural hearing loss), cardiac (pulmonary hypertension-unclear if secondary or primary, second degree heart block), hematologic (sideroblastic anemia), renal (elevated creatinine, hematuria), reproductive (premature ovarian failure, small uterus)	TRUE	TRUE	pulmonary hypertension-unclear if secondary or primary, second degree heart block	Other	PMID: 26537577	Most LARS2 patients have Perrault syndrome (hearing loss and premature ovarian failure). One case has been reported with congenital acidosis with multisystemic organ failure.	Elevated lactate, elevated FSH and LH with decreased estradiol, elevated gonadotropins (Female)	None reported. Mild-respiratory chain deficiencies identified in one patient that could be consistent with premature birth (PMID: 26537577)	None. In vitro aminoacylation activity of purified recombinant LARS2 with het p.Ala430Val and p.Thr522Asn variants showed an 18-fold and 9-fold loss, respectively, in catalytic efficiency of aminoacylation (PubMed: 26537577)	None	Conflicting evidence regarding implications of LARS2 expression in m.3243A > G (MT-TL1) disease. Some evidence to suggest that increasing LARS2 expression can mitigate cognate and noncognate mt-tRNA disease. (1) LARS2 was upregulated in transmitochrondrial cybrids carrying m.3243A > G. The m.3243A > G was detected in postmortem brains of two patients with bipolar disorder and one with schizophren…	MSeqDR Gene Card: https://mseqdr.org/mitobook.php?gene=LARS2
94	LIAS	#N/A	LIAS (LS)	Mitochondrion matrix	Mitochondrion matrix	Catalyzes the synthesis of lipoic acid	Intermediary metabolism	Metabolism			Intermediary metabolism	Nuclear, Chromosome 4	Autosomal recessive inheritance;	5 pathogenic or likely pathogenic variants	Not specified	Hyperglycinemia, lactic acidosis and seizures (HGCLAS); pyruvate dehydrogenase deficiency	Neonatal onset, within the first 28 days of life	Central nervous system (encephalopathy, leukodystrophy, cerebral atrophy, seizures, abnormal EEG with burst suppression, reduced consciousness, sleep problems, hypotonia, cystic encephalopathy, spastic tetraplegia), respiratory (central apnea, respiratory insufficiency), cardiac (hypertrophic cardiomyopathy), growth (microcephaly, poor growth, poor feeding), orthopedic (contractures), metabolic (…	TRUE	TRUE	hypertrophic cardiomyopathy	Cardiomyopathy		Severe disorder onset in first few days of life, with episodic metabolic decompensation	Increased serum glycine and lactate.	Decreased muscle lipoic acid level. Abnormally elongated mitochondria with an electron-dense matrix. Normal electron transport chain enzyme activities. Polarography shows poor response to pyruvate.	Increased urine glycine and glutaric acid. Decreased activity of the pyruvate dehydrogenase (PDH) complex and glycine cleavage enzyme system.	#N/A	None	MSeqDR Gene Card: https://mseqdr.org/mitobook.php?gene=LIAS
96	LRPPRC	LRP130, LSFC	LRPPRC (LRP 130, GP130)	Predominantly in mitochondrion. Also in Nucleus, nucleoplasm, inner and outer membranes.	Mitochondrion	Part of a large protein complex that regulates post- transcriptional gene expression in mitochondria. May play a role in cytoskeletal organization, vesicular transport, or in transcriptional regulation of both nuclear and mitochondrial genes (PMID: 31178748).	DNA repair and nucleic acid modification	mtDNA Gene Expression		Other		Nuclear, Chromosome 2	Autosomal recessive inheritance;	54 pathogenic or likely pathogenic variants and 61 uncertain significance variants in ClinVar	Not specified	Leigh syndrome, French-Canadian type (LSFC). First described in the geographically isolated Saguenay-Lac-Saint-Jean region of Quebec, Canada. LSFC incidence of 1 in 2,000 in Saguenay- Lac-Saint-Jean region.	Infantile onset, between 28 days to 1 year	Growth (failure to thrive), Dymorphic features (prominent forehead, midface hypoplasia, unexpressive facies, hypertelorism, strabismus, arched eyebrows, anteverted nares, wide nasal bridge, low-frontal hairline, hirsutism); Respiratory (transient tachypnea of the newborn), Central nervous system (developmental delay, psychomotor retardation, language delay, hypotonia, ataxia, tremor, seizures, co…	TRUE	FALSE	#N/A	#N/A		A cause of Leigh syndrome and may have hyperglycemia during metabolic crisis, with death frequently during a crisis occurring by age 2 years. Decreased complex IV activity is more common in the French Canadian population	Increased serum lactate, hypoglycemia, hyperglycemia during crisis	Decreased complex IV (cytochrome c oxidase) activity in muscle, liver, and skin fiboblasts	Decreased complex IV in fibroblasts and liver; increased CSF lactate; Liver biopsy shows increased lipid droplets (microvesicular steatosis)	None	None	MSeqDR Gene Card: https://mseqdr.org/mitobook.php?gene=LRPPRC
97	LYRM7	C5orf31	LYRM7	Mitochondrion matrix	Mitochondrion matrix	Mitochondrial complex III assembly factor required for Rieske Fe-S protein UQCRFS1 incorporation into the cytochrome.	OXPHOS	Oxidative Phosphorylation	III			Nuclear, Chromosome 5	Autosomal recessive inheritance;	6 pathogenic or likely pathogenic variants and 0 uncertain significance variants in ClinVar	Not specified	Mitochondrial complex III deficiency, nuclear type 8 (MC3DN8)	Infantile onset, between 28 days and 1 year; Childhood onset, between 1 and 5 years	Central nervous system (encephalopathy with febrile illness, progressive cavitating leuckoencephalopathy), muscle (weakness), hematologic (anemia), ophthalmologic (ophthalmoplegia, nystagmus)	TRUE	FALSE	#N/A	#N/A		Subacute and recurrent encephalopathy episodes with febrile illness.	Lactic acidosis.	#N/A	#N/A	Clinical characterization of largest reported cohort to date (4 patients, PMID: 26912632).	None	MSeqDR Gene Card: https://mseqdr.org/mitobook.php?gene=LYRM7
98	MARS2	#N/A	MARS2 (MtMETRS)	Mitochondrion matrix	Mitochondrion matrix	Mitochondrial methionyl-tRNA synthetase functions in mitochondrial translation.	mRNA translation_protein synthesis	mtDNA Gene Expression		tRNA synthetase		Nuclear, Chromosome 2	Autosomal recessive inheritance	5 pathogenic or likely pathogenic variants	Not specified	Spastic ataxia 3 (SPAX3); Combined oxidative phosphorylation defect type 25 (COXPD25)	Congenital onset, present at birth; Childhood onset, between 1 and 5 years; Juvenile onset, between the age of 5 and 15 years; Adult onset, at the age of 16 years or later	Central nervous system (developmental delay, cognitive impairment, ataxic gait, spasticity, hyperreflexia, dysarthria, dystonia, dysmetria, quadriventricular dilatation on MRI, cerebral atrophy, cerebellar atrophy, thin posterior corpus callosum, leukencephalopathy with T2-weighted signal abnormalities in cerebral white matter), Muscle (hypotonia), orthopedic (scoliosis, pectus carinatum), ophtha…	TRUE	FALSE	#N/A	#N/A		COPD25 is a rare multisystem disorder apparent at birth. SPAX3 is a highly variable disease with high frequency among French-Canadians, with age at onset range from 2 to 59 years and at mean age of 24 years, and ∼50% of patients become wheelchair-bound at average age of 37 years.	Growth hormone deficiency.	#N/A	Decreased activities of mitochondrial complexes I and IV (in fibroblasts)	#N/A	None	MSeqDR Gene Card: https://mseqdr.org/mitobook.php?gene=MARS2
99	MFF	C2orf33	MFF	Mitochondrion outer membrane. Single-pass type IV membrane protein. Peroxisome. Cytoplasmic vesicle, secretory vesicle, synaptic vesicle.	Mitochondrion outer membrane	Functions in mitochondrial and peroxisomal fission to promote recruitment and association of the fission mediator dynamin-related protein 1 (DNM1L) to the mitochondrial surface.	Mitochondrial dynamics	Other				Nuclear, Chromosome 2	Autosomal recessive inheritance;	4 pathogenic or likely pathogenic variants and 1 uncertain significance variants in ClinVar	Not specified	Encephalopathy due to defective mitochondrial and peroxisomal fission 2	Neonatal onset, within the first 28 days of life; Infantile onset, between 28 days and 1 year	Central nervous system (Leigh syndrome, encephalopathy, seizures, developmental delay, acquired microcephaly, dysphagia, hypotonia, spasticity), ophthalmologic (optic neuropathy), peripheral neuropathy	TRUE	FALSE	#N/A	#N/A		MFF-related encephalopathy is very rare, with only four affected individuals reported in literature as of 2019.	Episodic lactic acidemia and elevated alanine (in some)	Normal oxidative phosphorylation complex activities in muscle	#N/A	2016 report provides a comprehensive overview clinical summary of the four reported MFF cases in literature (PMID: 26783368)	None	MSeqDR Gene Card: https://mseqdr.org/mitobook.php?gene=MFF
100	MFN2	#N/A	MFN2	Mitochondrial outer membrane and endoplasmic reticulum.	Mitochondrion outer membrane	Mitofusin 2 is a GTPase located in the mitochondrial outer membrane involved in mitochondrial clustering (via the c- terminal coiled-coil domain) and fusion (via the GTPase activity). Plays important function in mitochondrial-associated membranes (MAM - contact points between the mitochondrial membrane and the ER), as pathogenic mutations in MFN2 disrupt the MAM, which is important for calcium fl…	Multiple	Other				Nuclear, Chromosome 1	Autosomal dominant inheritance; Autosomal recessive inheritance;	Over 50 pathogenic variants have been reported. Pathogenic mutations are generally in the GTPase domain and are thought to lead to a dominant-negative or toxic gain-of function effect. Null alleles in the heterozygous state do not appear to cause disease, but when co-inherited with a mild mutation on the other allele can lead to early-onset disease.	Not specified	Charcot-Marie-tooth disease, axonal, autosomal dominant type 2A2A (CMT2A2A); Charcot-Marie-Tooth disease, axonal, autosomal recessive, type 2A2B (CMT2A2B); Hereditary motor and sensory neuropathy VIA, autosomal dominant (HSMNVIA); Encephalopathy	Childhood onset, between 1 and 5 years; Juvenile onset, between the age of 5 and 15 years; Adult onset, at the age of 16 years or later	Peripheral nerves (neuropathy, distal sensory impairment with loss of pain/temperature/vibration/position sensation, pes cavus, hammer toes, areflxia/hyporeflexia, normal/decreased/absent motor nerve conduction velocities, axonal neuropathy on biopsy), central nervous system (cognitive decline reported in 1 family, gross motor delay in CMT2A2B), muscle (distal limb weakness and/or atrophy due to …	TRUE	FALSE	#N/A	#N/A		Most CMT2A2A patients develop symptoms in the first or second decades of life and is slowly progressive. CMT2A2B patients have earlier onset in first years of life, with variable severity, and may become wheelchair dependent. HSMNVIA presents in early life (1-10 year), first with neuropathy at average of age 2 years and later with optic atrophy at age of 19 years. Neuropathy usually begins in low…	#N/A	#N/A	Nerve conduction velocities are generally normal to slightly decreased. Axonal atrophy and/or degeneration/regeneration, and may show mitochondrial abnormalities on nerve biopsy. Brain MRI may be normal but may show periventricular and subcortical white matter lesions.	PMID: 12810486 (Recruiting natural history study - See ClinicalTrials.gov Identifier: NCT01193075)	Mitofusin 2 is involved in vascular smooth muscle proliferation and has also been associated with obesity, as decreased expression is seen in both obese humans and rats.	MSeqDR Gene Card: https://mseqdr.org/mitobook.php?gene=MFN2
101	MGME1	C20orf72	MGME1	Mitochondrion	Mitochondrion	Metal-dependent single-stranded DNA (ssDNA) exonuclease involved in mitochondrial genome DNA replication termination.	DNA repair and nucleic acid modification	mtDNA Gene Expression		Other		Nuclear, Chromosome 20	Autosomal recessive inheritance;	3 pathogenic or likely pathogenic variants and 0 uncertain significance variants in ClinVar	c.456G > A:p.Trp152*	Mitochondrial DNA depletion syndrome 11 (MTDPS11); Chronic progressive ophthalmolplegia (CPEO) plus; Cerebellar ataxia	Childhood onset, between 1 and 5 years; Juvenile onset, between the age of 5 and 15 years; Adult onset, at the age of 16 years or later	Neuromuscular (muscle wasting, weakness; exercise intolerance, respiratory distress), central nervous system (intellectual disability, cerebellar atrophy, ataxia, hyporeflexia), GI (emaciation, nausea, diarrhea, abdominal pain), ophthalmologic (ptosis, progressive external ophthalmoplegia), orthopedic (rigid spine, progressive spinal deformity), cardiac (dilated cardiomyopathy)	TRUE	TRUE	dilated cardiomyopathy	Cardiomyopathy		Respiratory failure requiring noninvasive ventilation seen in all affected individuals with CPEO plus phenotype	None	Ragged red fibers, COX-negative fibers, complex I deficiency, complex IV deficiency, multiple mtDNA deletions, mtDNA depletion	None	#N/A	None	MSeqDR Gene Card: https://mseqdr.org/mitobook.php?gene=MGME1
102	MICU1	CBARA1	MICU1	Mitochondrial intermembrane space attached to inner mitochondrial membrane.	Mitochondrion intermembrane space	Key regulator of mitochondrial calcium uniporter (MCU) that senses calcium level via its EF-hand domains and is the channel for mitochondrial calcium influx. MICU1 and MICU2 form a disulfide-linked heterodimer that stimulates and inhibits MCU activity, depending on the concentration of calcium.	Mitochondrial calcium homeostasis	Solute Carrier Family				Nuclear, Chromosome 10	Autosomal recessive inheritance;	6 pathogenic or likely pathogenic variants and 3 uncertain significance variants in ClinVar	Not specified	Myopathy with extrapyramidal signs (MPXPS)	Infantile onset, between 28 days and 1 year; Childhood onset, between 1 and 5 years; Juvenile onset, between the age of 5 and 15 years	Muscle (myopathy, proximal muscle weakness), Central nervous system (delayed motor development, learning disabilities, ataxia, extrapyramidal signs, chorea, tremor, dystonia, orofacial dyskinesia, microcephaly), peripheral nervous system (neuropathy), ophthlamologic (optic atrophy, ptosis, ophthalmoplegia),	TRUE	FALSE	#N/A	#N/A		Early childhood onset (infancy to 8 years) of proximal muscle weakness and learning disabilities. A slowly progressive or static disease course.	increased serum creatine kinase	Fibers devoid of mitochondria (older patient), myopathic process with diffuse variation in fiber size, increased frequency of internal and central nuclei, and clusters of regenerating fibers.	Chronic elevation of mitochondrial calcium	Study of 15 children from 7 families, with 2 homozygous truncating mutations identified in the MICU1 gene (2014, PMID: 24336167)	The difference in phenotypes between MICU1- and MICU2- deficiency syndromes supports their nonredundant roles in MCU physiology	MSeqDR Gene Card: https://mseqdr.org/mitobook.php?gene=MICU1
103	MICU2	EFHA1	MICU2	Mitochondrial intermembrane space attached to inner mitochondrial membrane.	Mitochondrion intermembrane space	Key regulator of mitochondrial calcium uniporter (MCU) that senses calcium level via its EF-hand domains. MICU1 and MICU2 form a disulfide-linked heterodimer that stimulates and inhibits MCU activity, depending on the concentration of calcium.	Mitochondrial calcium homeostasis	Solute Carrier Family				Nuclear, Chromosome 13	Autosomal recessive inheritance;	1 pathogenic or likely pathogenic variants	Not specified	Abnormal mitochondrial calcium homeostasis and severe neurodevelopmental disabilty	Infantile onset, between 28 days and 1 year	Central nervous system (delayed cognitive development, global delay with significant catch-up motor development, severe intellectual disability, spasticity, leukodystrophy), Psychiatric [severe attention deficit hyperactivity disorder (ADHD)]	TRUE	FALSE	#N/A	#N/A		Rare disease described only in a multiplex consanguineous family as of 2019. Presents as profound encephalopathy with severe cognitive impairment.	None	#N/A	Patient cells displayed impaired mitochondrial calcium homeostasis and increased sensitivity to oxidative stress, and abnormal regulation of inner mitochondrial membrane potential (PMID: 29053821)	None	The difference in phenotypes between MICU1- and MICU2- deficiency syndromes supports their nonredundant roles in MCU physiology.	MSeqDR Gene Card: https://mseqdr.org/mitobook.php?gene=MICU2
104	MIPEP	#N/A	MIPEP	Mitochondrion matrix.	Mitochondrion matrix	Cleaves proteins that are imported into the mitochondrion to their mature size.	Protein processing_degradation	Protein Targeting to Mitochondria				Nuclear, Chromosome 13	Autosomal recessive inheritance;	3 pathogenic or likely pathogenic variants and 5 uncertain significance variants in ClinVar	Not specified	#N/A	Infantile onset, between 28 days and 1 year	Central nervous system (global developmental delay, seizures, hypertonia, microcephaly, dystonic posturing), cardiac (hypertrophic cardiomyopathy, left ventricular noncompaction), Ophthalmology (cataracts); GI (feeding problems, failure to thrive), Musculoskeletal (hypotonia), Dysmorphic features, Metabolic (lactic acidosis)	TRUE	TRUE	hypertrophic cardiomyopathy, left ventricular noncompaction	Cardiomyopathy		Consider diagnosis in infant presenting with left ventricular noncompaction or hypertrophic cardiomyopathy and has abnormal muscle biopsy with both glycogen and lipid.	Increased serum lactate and alanine	Glycogen accumulation, lipid droplet accumulation, mitochondrial proliferation, abnormal mitochondria, variable decreases in mitochondrial respiratory complex activities, especially I + III and IV	#N/A	None	None	MSeqDR Gene Card: https://mseqdr.org/mitobook.php?gene=MIPEP
105	MPC1	BRP44L	MPC1	Mitochondrion inner membrane, Multipass membrane protein.	Mitochondrion inner membrane	Mediates the uptake of pyruvate into mitochondria.	Solute_ion transport	Solute Carrier Family				Nuclear, Chromosome 6	Autosomal recessive inheritance;	4 pathogenic or likely pathogenic variants	Not specified	Mitochondrial pyruvate carrier deficiency (MPYCD)	Congenital onset, present at birth	CNS (congenital hypotonia, developmental delay, hypotonia, seizures, rotary nystagmus, periventricular cysts), peripheral neuropathy, growth (poor growth), GI (hepatomegaly), respiratory (respiratory distress), metabolic (metabolic acidosis, hyperlacticacidemia with normal lactate:pyruvate ratio, hypoglycemia), dysmorphic features (Long philtrum, epicanthal folds, thin upper lip, Inverted widely …	TRUE	FALSE	#N/A	#N/A		Congenital onset, variable severity.	Increased lactate and pyruvate	#N/A	Organic aciduria	#N/A	None	MSeqDR Gene Card: https://mseqdr.org/mitobook.php?gene=MPC1
106	MPV17	#N/A	MPV17	Mitochondrion inner membrane	Mitochondrion inner membrane	Involved in the homeostasis of mitochondrial deoxyribonculeotide pools.	Nucleotide metabolism	Metabolism			Nucleotide metabolism	Nuclear, Chromosome 2	Autosomal recessive inheritance;	25 pathogenic or likely pathogenic variants	p.R50Q is a Navajo founder mutation that is associated with more benign disease	Mitochondrial DNA depletion syndrome 6, hepatocerebral type (MTDPS6); Charcot-Marie-Tooth disease, axonal, type 2EE	Neonatal onset, within the first 28 days of life; Infantile onset, between 28 days and 1 year; Childhood onset, between 1 and 5 years; Juvenile onset, between the age of 5 and 15 years; Adult onset, at the age of 16 years or later	Central nervous system (leukoencephalopathy, seizures, developmental delay, abnormal gait, nonspecific white matter abnormalities), peripheral nervous system (motor and sensory axonal neuropathy, hyporeflexia, areflexia, clawed hands, foot drop, pes cavus, hammertoes, clawed toes), muscle (distal muscle weakness and atrophy, lower limbs more affected than upper limbs), hepatic (cirrhosis, steatos…	TRUE	FALSE	#N/A	#N/A		96% of known patients present with infantile hepatic encephalopathy that resembles other mitochondrial DNA depletion syndromes. Severe hypoglycemia and/or corneal anesthesia may distinguish MPV17. The polyneuropathy may occur at any point in the first 2 decades of life and may be an isolated feature. CMT2EE onset in first or second decade and is progressive, may become wheelchair-bound and have m…	High lactate, low glucose; mild increase creatine kinase; increased liver enzymes	CMT form: multiple mtDNA deletions, mitochondrial respiratory chain deficiency, ragged-red fibers with subsarcolemmal accumulation of abnormal mitochondria	Increased cerebralspinal fluid lactate; Nerve biopsy shows axonal neuropathy, loss of myelinated fibers; Nerve conduction studies show decreased sensory action potentials (SNAP, decreased compound motor action potentials (CMAP); Liver biopsy shows mtdna depletion.	None	None	MSeqDR Gene Card: https://mseqdr.org/mitobook.php?gene=MPV17
107	MRPL3	MRL3, RPML3	Mitochondrial ribosomal protein L3	Mitochondrion matrix	Mitochondrion matrix	Component of the large subunit of the mitochondrial ribosome.	mRNA translation_protein synthesis	mtDNA Gene Expression		Ribosome Component		Nuclear, Chromosome 3	Autosomal recessive inheritance;	2 pathogenic or likely pathogenic variants	c.950C > G (Pro317Arg)	Combined oxidative phosphorylation deficiency 9 (COXPD9)	Neonatal onset, within the first 28 days of life; Infantile onset, between 28 days and 1 year	Central nervous system (cortical hypergyria, developmental delay), cardiac (hypertrophic cardiomyopathy), GI (poor feeding, elevated transaminases, hepatomegaly), Audiology (sensorineural hearing loss), metabolic (lactic acidosis, hypoglycemia)	TRUE	TRUE	hypertrophic cardiomyopathy	Cardiomyopathy		Characteristic presentation is infantile-onset severe hypertrophic cardiomyopathy.	Elevated lactate	Electron transport chain enzyme activities analysis may variably show low complex I or IV activities	Urine: elevated pyruvate and fumarate	None	None	MSeqDR Gene Card: https://mseqdr.org/mitobook.php?gene=MRPL3
108	MRPL44	MRP-L44, L44mt	MRPL44 (L44mt)	Mitochondrial matrix	Mitochondrion matrix	Component of the 39S subunit of the mitochondrial large ribosome, may function in assembly and stability of nascent mitochondrial polypeptides exiting the ribosome.	mRNA translation_protein synthesis	mtDNA Gene Expression		Ribosome Component		Nuclear, Chromosome 2	Autosomal recessive inheritance;	1 pathogenic point mutation, 23 pathogenic multigene deletions, 1 Likely pathogenic point mutation, 2 likely pathogenic multi gene deletions, 2 additional mutations reported in the literature (PMID: 23315540 and 25797485).	1 (c.467T > G)	Combined oxidative phosphorylation deficiency 16	Infantile onset, between 28 days and 1 year; Childhood onset, between 1 and 5 years	Central nervous system (hemiplegic migraine, basal ganglia lesions on MRI, cognitive deficits), ophthalmologic (tapetoretinal dystrophy, pigmentary retinopathy, narrowing of retinal arterioles, visual field defects, bilateral ring-shaped scotomas), cardiac (hypertrophic cardiomyopathy), liver (Elevated liver transaminases, microvesicular steatosis), renal (renal insuffiency), muscle (exercise int…	TRUE	TRUE	hypertrophic cardiomyopathy	Cardiomyopathy		Infanitle onset with high mortality. Neurological and neuro- ophthalmologic impairment is a disease feature of the second and third decades of life, which should be taken into account in patient management and counseling. Abnormal buccal fat pads have been reported in one patient.	Mildly-elevated lactate	Microvesicular fatty degeneration of muscle tissue, complex I and IV deficiency in muscle, abnormal CIV assembly on SDS PAGE and BN PAGE	Complex I and IV deficiency in heart tissue (abnormal BN PAGE); complex IV deficiency in fibroblasts; abnormal electron microscopy of heart; microvesicular steatosis in liver and cardiomyocytes.	None	None	MSeqDR Gene Card: https://mseqdr.org/mitobook.php?gene=MRPL44
109	MRPS16	#N/A	MRPS16 (s16mt)	Mitochondrion	Mitochondrion	A component of the small ribosome subunit, which contains a 12S rRNA and about 30 proteins. Mitochondrial ribosomes function to transcribe RNA molecules from the mitochondrial DNA.	mRNA translation_protein synthesis	mtDNA Gene Expression		Ribosome Component		Nuclear, Chromosome 10	Autosomal recessive inheritance;	1 pathogenic or likely pathogenic variants and 35 uncertain significance variants in ClinVar	Not specified	Combined oxidative phosphorylation deficiency 2 (COXPD2)	Antenatal onset, prior to birth; Congenital onset, present at birth	Central nervous system (lethargy, neonatal hypotonia, decreased spontaneous movements, agenesis of the corpus callosum, dilated ventricles), Metabolic (fatal neonatal lactic acidosis), Growth (small at birth), cardiac (patent ductus arteriosus), Dysmorphic features (low-set ears, nonpitting limb edema, brachydactyly, redundant nuchal skin).	TRUE	TRUE	patent ductus arteriosus	Other		Very rare disorder, few reported cases.	Increased serum lactate	#N/A	Decreased activity of mitochondrial respiratory complexes I, II + III, IV, and V; Abnormal liver function tests	#N/A	None	MSeqDR Gene Card: https://mseqdr.org/mitobook.php?gene=MRPS16
110	MRPS22	C3ORF5	MRPS22 (S22mt)	Mitochondrion	Mitochondrion	Structural constituent of small mitochondrial ribosome, involved in mitochondrial RNA translation.	mRNA translation_protein synthesis	mtDNA Gene Expression		Ribosome Component		Nuclear, Chromosome 3	Autosomal recessive inheritance;	3 pathogenic or likely pathogenic variants and 1 uncertain significance variants in ClinVar	Not specified	Combined oxidative phosphorylation deficiency 5 (COXPD5); Ovarian dysgenesis 7	Neonatal onset, within the first 28 days of life; Infantile onset, between 28 days and 1 year; Childhood onset, between 1 and 5 years; Juvenile onset, between the age of 5 and 15 years	Central nervous system (hypotonia, psychomotor retardation, corpus callosum hypoplasia, leukoencephalopathy, seizures, delayed myelination, truncal hypotonia, spastic quadriplegia), cardiac (hypertrophic cardiomyopathy), abdomen (ascites), renal (tubulopathy), growth (poor growth), metabolic (metabolic acidosis, increased lactate, hyperammonemia), dysmorphic features (microcephaly, retrognathia, …	TRUE	TRUE	hypertrophic cardiomyopathy	Cardiomyopathy		Antenatal or congenital onset of severe metabolic acidosis with dysmorphic features, neurologic and cardiologic involvement	Metabolic acidosis, increased serum lactate and ammonia	Decreased activities of mitochondrial respiratory complexes I, III, IV, and V	#N/A	None	None	MSeqDR Gene Card: https://mseqdr.org/mitobook.php?gene=MRPS22
111	MRPS34	#N/A	MRPS34	Mitochondrion	Mitochondrion	Required for 12S ribosomal RNA stability and mitochondrial mRNA translation.	mRNA translation_protein synthesis	mtDNA Gene Expression		Ribosome Component		Nuclear, Chromosome 16	Autosomal recessive inheritance;	4 pathogenic or likely pathogenic variants, and 5 variants of uncertain significance, in ClinVar.	Not specified	Leigh syndrome (LS); Combined oxidative phosphorylation deficinecy 32 (COXPD32)	Neonatal onset, within the first 28 days of life; Infantile onset, between 28 days to 1 year	Central nervous system (Leigh syndrome, global developmental delay, no speech, nonambulatory, developmental regression, spasticity, dystonia, choreoathetosis, microcephaly, MRI or autopsy showing lesions in basal ganglia, brainstem, and/or midbrain), ophthlamologic (dysconjugate eye movements, strabismus, exotropia, ptosis, nystagmus, optic atrophy), GI (poor feeding, reflux, constipation), renal…	TRUE	FALSE	#N/A	#N/A		Progressive neurodegenerative disease that manifests as Leigh syndrome onset in first days or months of life with high mortality.	Lactic acidosis	Combined OXPHOS respiratory chain complex deficiency, reduced mitochondrial translation (PMID: 2877931)	None	None	None	MSeqDR Gene Card: https://mseqdr.org/mitobook.php?gene=MRPS34
112	MSTO1	MSTO1 (MISATO)	MSTO1	Cytoplasm, a soluble protein predominantly localized to cytoplasm with some localization to mitochondrion, may interact with outer mitochondrial membrane during fusion.	Mitochondrion	Plays a critical role in mitochondria fusion. Its overexpression results in fragmentation and perinuclear aggregation of mitochondria.	Mitochondrial dynamics	Other				Nuclear, Chromosome 1	Autosomal dominant inheritance; Autosomal recessive inheritance;	7 pathogenic or likely pathogenic variants and 1 uncertain significance variants in ClinVar	Not specified	Mitochondrial myopathy and ataxia (MMYAT)	Infantile onset, between 28 days and 1 year; Childhood onset, between 1 and 5 years; Adult onset, at the age of 16 years or later	Central nervous system (delayed motor development, mild-intellectual disability, delayed speech, learning disability, tremor, cerebellar ataxia, trunk ataxia, limb ataxia, difficulty walking, inability to walk (recessive), dysmetria, dysdiadochokinesis, cerebellar hypotrophy (recessive), hyperintense white matter abnormalities (recessive), frontal lobe atrophy (dominant)), peripheral nervous syst…	TRUE	FALSE	#N/A	#N/A		Onset in early childhood with highly variable phenotype and variable inheritance.	Increased serum creatine kinase (recessive).	Myopathic features on biopsy including vacuolar degeneration of mitochondria, increased fiber size variation, increased numbers of abnormal mitochondria. Myopathic pattern on EMG. Decreased mitochondrial mtDNA (recessive).	Fibroblasts show fragmented mitochondrial network and abnormal mitochondrial dynamics.	None	None	MSeqDR Gene Card: https://mseqdr.org/mitobook.php?gene=MSTO1
113	MT-ATP6	MTATP6, ATP6	MT-ATP6	Mitochondrion inner membrane.	Mitochondrion inner membrane	The 'a' subunit of mitochondrial ATP synthase (complex V), likely encompassing the proton pore.	OXPHOS	Oxidative Phosphorylation	V			Mitochondrial	Mitochondrial inheritance;	17 pathogenic or likely pathogenic variants	m.8993T > G (Leigh syndrome), m.8993T > C (associated with Leigh syndrome or NARP), m.9176T > G or T > C (Leigh syndrome), m.9185T > C (Leigh syndrome)	Leigh syndrome; Neuropathy, Ataxia and Retinitis Pigmentosa (NARP); Charcot Marie Tooth (CMT); Bilateral striatal necrosis	Neonatal onset, within the first 28 days of life; Infantile onset, between 28 days and 1 year; Childhood onset, between 1 and 5 years; Juvenile onset, between the age of 5 and 15 years; Adult onset, at the age of 16 years or later	Central nervous system (Leigh syndrome, epilepsy, hypotonia, cerebellar ataxia), Peripheral nervous system (sensory peripheral neuropathy), Ophthalmologic (retinitis pigmentosa), cardiac (dilated or hypertrophic cardiomyopathy)	TRUE	TRUE	dilated or hypertrophic cardiomyopathy	Cardiomyopathy		Most common cause of maternally-inherited Leigh syndrome. Rapid heteroplasmy shift between generations is common, while there is typically little variation in heteroplasmy across tissues within an individual.	Low citrulline. Occasional: elevated C3 acylcarnitine, elevated C5OH acylcarnitine, elevated lactate	Normal complex I-IV activities on electron transport chain enzyme activity analysis, polarography may show low oxidation of CI or CII substrates with normal uncoupled oxygen consumption.	#N/A	None	None	MSeqDR Gene Card: https://mseqdr.org/mitobook.php?gene=MT-ATP6
114	MT-ATP8	MTATP8, ATP8	MT-ATP8 (A6L)	Inner mitochondrion membrane	Mitochondrion inner membrane	A6L is an intermembrane subunit of ATP synthase (mitochondrial complex V) involved in generating adenosine triphosphate (ATP) as a cellular energy source.	OXPHOS	Oxidative Phosphorylation	V			Mitochondrial	Mitochondrial inheritance	4 pathogenic or likely pathogenic variants	Not specified	Cardiomyopathy; Neuropathy	Antenatal onset, prior to birth; Neonatal onset, within the first 28 days of life; Infantile onset, between 28 days and 1 year; Adult onset, at the age of 16 years or later	Central nervous system (ataxia, dysarthria), ophthalmologic (amblyopia), cardiac (cardiomyopathy), skeletal muscle (exercise intolerance), metabolic (lactic acidosis, hyperammonemia)	TRUE	TRUE	cardiomyopathy	Cardiomyopathy		May cause cardiomyopathy at any age, including prenatally. MT-ATP8 is co-cistronic with MT-ATP6 and mutations can cause defects in both genes.	Elevated lactate	Polarography shows impaired pyruvate oxidation with normal uncoupled rate.	Increased cerebrospinal fluid (CSF) lactate	None	None	MSeqDR Gene Card: https://mseqdr.org/mitobook.php?gene=MT-ATP8
115	MT-CO1	MTCO1	MT-CO1	Mitochondrion inner membrane; multipass membrane protein.	Mitochondrion inner membrane	Subunit of complex IV (cytochrome c oxidase), the respiratory chain enzyme that catalyzes the reduction of oxygen to water, and translocates protons across the inner mitochondrial membrane into the intermembrane space.	OXPHOS	Oxidative Phosphorylation	IV			Mitochondrial	Mitochondrial inheritance	23 pathogenic or likely pathogenic variants	G7444A	Sensoirineural hearing loss, aminoglycoside exposure; Sensoirineural hearing loss, isolated; Acquired idiopathic sideroblastic anemia; Cytochrome C oxidase (complex IV) deficiency	Congenital onset, present at birth; Neonatal onset, within the first 28 days of life; Infantile onset, between 28 days and 1 year; Childhood onset, between 1 and 5 years; Juvenile onset, between the age of 5 and 15 years; Adult onset, at the age of 16 years or later	Central nervous system (MELAS like phenotype, developmental delay, intellectual disability, status epilepticus, myoclonic epilepsy, recurrent myoglobinuria, ataxia, motor neuron disease), cardiac (cardiomyopathy), audiology (bilateral sensorineural hearing loss with and without exposure to aminoglycoside), hepatic (liver failure after valproate exposure), hematologic (acquired sideroblastic anemi…	TRUE	TRUE	cardiomyopathy	Cardiomyopathy		May cause isolated organ or multisystem disease. m.7444G > A common mutation is a secondary Leber's Hereditary Optic Neuropathy (LHON) mutation that increases penetrance of primary LHON mutations (PMID: 1634041)	Elevated lactate in some (PMID: 16284789)	Muscle biopsies from individuals with a exercise intolerance or myopathy phenotype have shown ragged red fibers, COX negative fibers, and reduced COX acitivity (PMID: 10980727, 16284789, and 22832341).	None	None	None	MSeqDR Gene Card: https://mseqdr.org/mitobook.php?gene=MT-CO1
116	MT-CO2	COX2, COII	MT-CO2	Mitochondrion inner membrane	Mitochondrion inner membrane	One of three mitochondrial-encoded subunits of complex IV of the respiratory chain. Subunit II contains one redox center (binuclear copper A center) and, along with subunits I and III, forms the functional core of the complex IV enzyme. Subunit II transfers the electrons received from cytochrome c to cytochrome a of subunit I. Ultimately complex IV catalyzes the reduction of oxygen to water.	OXPHOS	Oxidative Phosphorylation	IV			Mitochondrial	Mitochondrial inheritance;	23 variants reported in the literature but none confirmed to be definitively pathogenic. Missense, nonsense, and frameshift variants are seen. Severity of disease is likely a reflection of both the level of heteroplasmy of the variant and the degree to which the variant disrupts protein function.	Not specified	Fatal infantile lactic acidosis; Alpers-Huttonlocher syndrome; Encephalomyopathy; Myopathy; Optic neuropathy	Neonatal onset, within the first 28 days of life; Infantile onset, between 28 days and 1 year; Childhood onset, between 1 and 5 years; Juvenile onset, between the age of 5 and 15 years; Adult onset, at the age of 16 years or later	Central nervous system (intellectual disability, ataxia, hypotonia), peripheral nervous system (neuropathy), cardiac (cardiomyopathy), ophthalmologic (optic atrophy, retinopathy), muscles (myopathy), auditory (sensorineural hearing loss)	TRUE	TRUE	cardiomyopathy	Cardiomyopathy		Symptoms are variable and range from a fatal neonatal encephalomyopathy with multisystem disease to a late-onset condition affecting an isolated organ system.	Lactic acidosis	Isolated complex IV deficiency	#N/A	None	None	MSeqDR Gene Card: https://mseqdr.org/mitobook.php?gene=MT-CO2
117	MT-CO3	MTCO3	MT-CO3	Mitochondrion inner membrane; Multipass membrane protein.	Mitochondrion inner membrane	Subunits I, II and III are mitochondrial-encoded subunits that form the functional core of the cytochrome c oxidase (complex IV) enzyme complex.	OXPHOS	Oxidative Phosphorylation	IV			Mitochondrial	Mitochondrial inheritance	8 pathogenic or likely pathogenic variants, and 2 variants of uncertain significance, reported in ClinVar.	Not specified	Mitochondrial myopathy; Rhabdomyolysis; Leigh syndrome; Mitochondrial encephalopathy, lactic acidosis, and stroke-like episodes (MELAS) syndrome	Childhood onset, between 1 and 5 years; Juvenile onset, between the age of 5 and 15 years; Adult onset, at the age of 16 years or later	Central nervous system (Leigh syndrome, Leigh-like syndrome, spastic paresis, abnormal brain MRI); muscle (muscle cramps, fatigue, muscle weakness, rhabdomyolysis), ophthalmologic (ophthalmoplegia, optic neuropathy, Leber's hereditary optic neuropathy (LHON)), metabolic (lactic acidosis, metabolic acidosis)	TRUE	FALSE	#N/A	#N/A		In myopathic phenotype, highest heteroplasmy levels are typically seen in skeletal muscle, but undetectable in other tissues in some affected individuals; however, both the older date of these case reports and lower sensitivity of testing performed at that time must be considered.	Lactic acidosis, severe metabolic acidosis, elevated creatine kinase (CK)	Ragged red fibers, COX (complex IV) deficiency, reduced complex IV activity	Elevated cerebrospinal fluid (CSF) lactate	None	COX3 variants that have been reported in association with human disease incude: m.9379G > A, m.9559delC, m.9478T > C, m.9537insC, m.9789T > C, m.9952G > A, m.9957T > C, m.9487_9501del.; Two COX3 have variants have been reported, but not confirmed, to be associated with Leber's hereditary Optic Neuropathy (LHON, m.9804G > A and m.9438G > A).	MSeqDR Gene Card: https://mseqdr.org/mitobook.php?gene=MT-CO3
118	MT-CYB	MTCYB	MT-CYB	Mitochondrion inner membrane; Multipass membrane protein.	Mitochondrion inner membrane	Catalyzes the transfer of electrons from ubiquinol (reduced Coenzyme Q10) to cytochrome c and utilizes the energy to translocate protons from the matrix across the inner mitochondrial inner membrane into the intermembrane space outside.	OXPHOS	Oxidative Phosphorylation	Accessory			Mitochondrial	Mitochondrial inheritance;	69 pathogenic or likely pathogenic, and 9 variants of uncertain significance, in ClinVar.	Not specified	Leber's hereditary optic neuropathy; Leber optic atrophy; Mitochondrial encephalomyopathy; Mitochondrial myopathy; Cardiomyopathy	Childhood onset, between 1 and 5 years; Juvenile onset, between the age of 5 and 15 years; Adult onset, at the age of 16 years or later	Central nervous system (encephalopathy, emotional lability, seizures), muscle (muscle weakness, exercise intolerance), cardiac (conduction defects, cardiomyopathy), ophthlamologic (optic atrophy, retinitis pigmentosa), hepatic (steatosis - PMID: 10502593), metabolic (lactic acidosis, ketotic hypoglycemia, myoglobinuria - PMID: 26937408).	TRUE	TRUE	conduction defects, cardiomyopathy	Cardiomyopathy		Progressive exercise intolerance, proximal limb weakness, and in some cases, attacks of myoglobinuria.	Lactic acidosis	Muscle electron transport chain enzyme activity analysis may show isolated complex III defect	Elevated plasma creatine kinase (CK)	None	None	MSeqDR Gene Card: https://mseqdr.org/mitobook.php?gene=MT-CYB
119	MT-ND1	MTND1, ND1, NAD1	MT-ND1	Mitochondrion inner membrane, a multipass membrane protein.	Mitochondrion inner membrane	Core subunit of the mitochondrial membrane respiratory chain NADH dehydrogenase (Complex I)	OXPHOS	Oxidative Phosphorylation	I			Mitochondrial	Mitochondrial inheritance;	21 pathogenic or likely pathogenic, and 8 variants of uncertain significance, in ClinVar.	LHON: m.3460G > A in MT-ND1	Leber's hereditary optic neuropathy (LHON); Leber optic atrophy and dystonia; Leigh syndrome including maternally-inherited Leigh syndrome; Mitochondrial encephalopathy, lactic acidosis, and stroke-like episodes (MELAS) syndrome, childhood and juvenile onset; Mitochondrial complex I deficiency	Infantile onset, between 28 days and 1 year; Childhood onset, between 1 and 5 years; Juvenile onset, between the age of 5 and 15 years; Adult onset, at the age of 16 years or later;	Central nervous system (developmental delay, neurodevelopmental regression, cognitive impairment, Leigh syndrome, dystonia, hyperreflexia, MELAS, stroke-like episodes, abnormal gait, abnormal brain MRI findings typical of Leigh syndrome or MELAS with lesions in the cortex, basal ganglia, brainstem, substantia nigra, pons, and dorsal columns of the spinal cord), Peripheral nervous system (distal s…	TRUE	TRUE	cardiomyopathy, arrhythmia	Cardiomyopathy		Multisystem disease, where symptoms may correlate with pathogenic variant heteroplasmy level.	Lactic acidosis.	Respiratory chain complex I deficiency	Increased cerebralspinal fluid (CSF) lactate.	None	None	MSeqDR Gene Card: https://mseqdr.org/mitobook.php?gene=MT-ND1
120	MT-ND2	MTND2	MT-ND2	Mitochondrion inner membrane; Multipass membrane protein.	Mitochondrion inner membrane	Core subunit of the mitochondrial membrane respiratory chain NADH dehydrogenase (Complex I) that is part of the minimal assembly required for catalysis.	OXPHOS	Oxidative Phosphorylation	I			Mitochondrial	Mitochondrial inheritance;	6 pathogenic or likely pathogenic, and 6 variants of uncertain significance, in ClinVar.	Not specified	Leber's hereditary optic neuropathy (LHON) (PubMed: 11479733); Leigh syndrome (PMID: 16738010); Complex I deficiency presenting with mitochondrial myopathy, PEO, exercise intolerance (PMID: 15781840)	Childhood onset, between 1 and 5 years; Juvenile onset, between the age of 5 and 15 years; Adult onset, at the age of 16 years or later	Central nervous system (Developmental delay, neurodevelopmental regression, Leigh syndrome), muscle (myopathy, proximal weakness, exercise intolerance, fatigue, myalgia), ophthlamologic (optic atrophy, Leber's hereditary optic neuropathy, progressive external ophthalmoplegia, ptosis), audiology (sensorineural hearing loss), metabolic (lactic acidosis)	TRUE	FALSE	#N/A	#N/A		Complex I deficiency presenting as LHON,LHON plus, or Leigh syndrome.	Lactic acidosis.	Complex I deficiency, ragged red fibers	#N/A	None	None	MSeqDR Gene Card: https://mseqdr.org/mitobook.php?gene=MT-ND2
121	MT-ND3	MTND3	MT-ND3	Mitochondrion membrane; Multipass membrane protein.	Mitochondrial membrane	Core subunit of the mitochondrial membrane respiratory chain NADH dehydrogenase (Complex I)	OXPHOS	Oxidative Phosphorylation	I			Mitochondrial	Mitochondrial inheritance;	6 point mutations in MT-ND3 classified as pathogenic, 14 deletions including MT-ND3	m.10158 T > C, m.10191 T > C, m.10197 G > A	Epileptic Encephalopathy (adult); Optic atrophy; Leigh Syndrome; MELAS; Leber's Hereditary optic neuropathy (LHON); Dystonia	Antenatal onset, prior to birth; Infantile onset, between 28 days and 1 year; Childhood onset, between 1 and 5 years; Juvenile onset, between the age of 5 and 15 years; Adult onset, at the age of 16 years or later	Central nervous system (epilepsy, cognitive impairment/developmental delay and regression, stroke-like episodes, Leigh syndrome, cerebellar ataxia. spasticity, dystonia, bipolar disorder), ophthalmologic (optic neuropathy, nystagmus, optic atrophy, ophthalmoplegia), peripheral nervous system (neuropathy), skeletal muscle (weakness, myoclonus, spasticity), constitutional (short stature, failure to…	TRUE	FALSE	#N/A	#N/A		Most common features include neurologic symptoms (Leigh syndrome, dystonia, epilepsy) and ophthalmologic symptoms (optic neuropathy/atrophy). Age of onset widely varies from infantile fatal Leigh syndrome to adult onset MELAS. Cardiac involvement has not yet been explictly reported in association with MT-ND3 mutations, but given high frequency of cardiac manifestations in Leigh syndrome and compl…	Lactic acidosis	Complex I deficiency, decreased pyruvate dehydrogenase (PDH- E1Î±) activity	Elevated cerebrospinal fluid (CSF) lactate; increased excretion of TCA cycle intermediates in urine (3-methylglutaconic acid, lactate and dicarboxylic acids), higher residual complex I activity in liver than muscle, electron microscopy of the liver identified occasional moderately enlarged mitochondria with paracrystalline and crystalline inclusions	Leigh Syndrome Natural History Study (retrospective) including some MT-ND3 patients; (https://ojrd.biomedcentral.com/articles/10.1186/1750-1172-9-52)	Prenatal identification of Leigh Syndrome on fetal brain ultrasound) (PMID: 20202874)	MSeqDR Gene Card: https://mseqdr.org/mitobook.php?gene=MT-ND3
122	MT-ND4	MTND4	MT-ND4	Mitochondrion inner membrane; Multipass membrane protein.	Mitochondrion inner membrane	Core subunit of the mitochondrial membrane respiratory chain NADH dehydrogenase (complex I)	OXPHOS	Oxidative Phosphorylation	I			Mitochondrial	Mitochondrial inheritance;	2 pathogenic or likely pathogenic variants and 1 uncertain significance variants in ClinVar	m.11778G > A (LHON), m.11777C > A (Leigh)	Leber's Hereditary Optic Neuropathy (LHON); LHON-plus; Mitochondrial encephalopathy, lactic acidosis, and stroke-like episodes (MELAS) syndrome; Leigh syndrome; Chronic progressive external ophthalmoplegia (CPEO)	Infantile onset, between 28 days and 1 year; Childhood onset, between 1 and 5 years; Juvenile onset, between the age of 5 and 15 years; Adult onset, at the age of 16 years or later	Central nervous system (Leigh syndrome, tremor, dystonia, bradykinesia, myoclonus, movement disorder, hemiparesis, stroke-like episodes, epilepsy), peripheral nervous system (neuropathy, spasticity, rigidity), muscle (myopathy, exercise intolerance, muscle weakness including facial muscle weakness), ophthalmologic (Leber's Hereditary Optic Neuropathy (LHON), ptosis, ophthalmoplegia), cardiac (arr…	TRUE	TRUE	arrhythmia, hypertrophic cardiomyopathy	Cardiomyopathy		None	Lactic acidosis	Complex I deficiency, ragged red fibers, COX (complex IV) deficient fibers	None	Ongoing natural history: REALITY LHON Registry - NCT03295071	None.	MSeqDR Gene Card: https://mseqdr.org/mitobook.php?gene=MT-ND4
123	MT-ND4L	MTND4L	MT-ND4L	Mitochondrion membrane; Multipass membrane protein.	Mitochondrial membrane	Core subunit of the mitochondrial membrane respiratory chain NADH dehydrogenase (Complex I)	OXPHOS	Oxidative Phosphorylation	I			Mitochondrial	Mitochondrial inheritance;	1 pathogenic or likely pathogenic variants and 1 uncertain significance variants in ClinVar	Not specified	Leber's hereditary optic neuropathy (LHON); Colorectal cancer	Juvenile onset, between the age of 5 and 15 years; Adult onset, at the age of 16 years or later	Ophthalmologic (bilateral, painless subacute visual loss with optic disc atrophy, and central or cecocentral scotoma)	TRUE	FALSE	#N/A	#N/A		Rapid-onset, bilateral optic atrophy with central or cecocentral scotoma with a short interval between each eye becoming affected	None	None	None	None	None	MSeqDR Gene Card: https://mseqdr.org/mitobook.php?gene=MT-ND4L
124	MT-ND5	MTND5	MT-ND5	Mitochondrion inner membrane; Multipass membrane protein.	Mitochondrion inner membrane	Core subunit of the mitochondrial membrane respiratory chain NADH dehydrogenase (Complex I)	OXPHOS	Oxidative Phosphorylation	I			Mitochondrial	Mitochondrial inheritance;	6 pathogenic or likely pathogenic variants and 1 uncertain significance variants in ClinVar	Not specified	Leber's hereditary optic neuropathy; Leber optic atrophy; Leigh syndrome; Mitochondrial encephalopathy, lactic acidosis, and stroke-like episodes (MELAS) syndrome; Parkinson disease modifier; Cardiomyopathy (PMID: 30587702); Myoclonic epilepsy associated with ragged-red fibers (MERRF)	Infantile onset, between 28 days and 1 year; Childhood onset, between 1 and 5 years; Juvenile onset, between the age of 5 and 15 years; Adult onset, at the age of 16 years or later	Central nervous system (Leigh syndrome, MELAS), cardiac (conduction abnormalities, cardiomyopathy), ophthalmologic (ptosis), nerves (peripheral neuropathy)	TRUE	TRUE	conduction abnormalities, cardiomyopathy	Cardiomyopathy		Clinical heterogeneity of neurological manifestations may associate with mutation heteroplasmy levels (PMID: 29506874)	None	Complex I deficiency, combined complex I and III deficiencies, combined complex I and IV deficiencies, or normal muscle ETC enzyme activities have all been observed (PMID: 29506874)	Mutant heteroplasmy levels in muscle (65% ± 20%; n = 10) and/or urine (40% ± 27%; n = 8) were consistently higher than blood (24% ± 22%; n = 16) (PMID: 29506874)	None	None	MSeqDR Gene Card: https://mseqdr.org/mitobook.php?gene=MT-ND5
125	MT-ND6	MTND6	MT-ND6	Mitochondrion membrane; Multipass membrane protein.	Mitochondrial membrane	Core subunit of the mitochondrial membrane respiratory chain NADH dehydrogenase (Complex I) that accepts electrons from NADH. MTND6 has been proposed to be a component of the iron-protein fragment.	OXPHOS	Oxidative Phosphorylation	I			Mitochondrial	Mitochondrial inheritance;	16 pathogenic or likely pathogenic, and 4 variants of uncertain significance, in ClinGen.	m.14484C, Leber's Hereditary Optic Neuropathy.	Leber's Hereditary Optic Neuropathy (LHON, m.14482A, m.14484C, m.14495G); Leigh syndrome (LS, m.14487T > C, m.14459A, m.14596A); Mitochondrial encephalopathy, lactic acidosis, and stroke-like episodes (MELAS, m.14453A)	Neonatal onset, within the first 28 days of life; Infantile onset, between 28 days and 1 year; Childhood onset, between 1 and 5 years; Juvenile onset, between the age of 5 and 15 years; Adult onset, at the age of 16 years or later	Central nervous system (developmental delay, neurodevelopmental regression, cognitive decline, migraines, stroke-like episodes, postural tremor, movement disorders, multiple sclerosis-like illness, spastic dystonia, ataxia, stroke- like episodes, MRI findings of Leigh syndrome or MELAS), Peripheral nervous system (Peripheral neuropathy), muscle (myopathy), cardiac (arrhythmia), ophthalmologic (ac…	TRUE	TRUE	arrhythmia	Other		Variable onset from 1 to 70 years of age (95% manifest by early 50s) with incomplete penetrance, where approximately 50% males and 10% females with a pathogenic mtDNA mutation develop the optic neuropathy.	Lactic acidosis	Severe complex I deficiency	Increased cerebrospinal fluid (CSF) lactic acid.	None	None	MSeqDR Gene Card: https://mseqdr.org/mitobook.php?gene=MT-ND6
126	MT-RNR1	MTRNR1, MOTS-c	MT-RNR1	Mitochondrial matrix, in mitochondrial ribosome.	Mitochondrial ribosome in mitochondrial matrix	Mitochondrial ribosome 12S RNA subunit, involved in mitochondrial translation was well as other regulatory steps.	mRNA translation_protein synthesis	mtDNA Gene Expression		Ribosome Component		Mitochondrial	Mitochondrial inheritance;	5 pathogenic point mutations and indels, 1 likely pathogenic point mutation	3 (m. 1555A > G), m. 1494C > T, m.827A > G	Deafness, aminoglycoside-induced; Sensorineural hearing loss, nonsyndromic; Cardiomyopathy (one report); Parkinsonism; Neuropathy	Neonatal onset, within the first 28 days of life; Infantile onset, between 28 days and 1 year; Childhood onset, between 1 and 5 years; Juvenile onset, between the age of 5 and 15 years; Adult onset, at the age of 16 years or later;	Auditory (sensorineural hearing loss, aminoglycoside induced and non aminoglycoside-inudced), Central nervous system (Parkinson's disease), Peripheral nervous system (neuropathy), cardiac (restrictive cardiomyopathy)	TRUE	TRUE	restrictive cardiomyopathy	Cardiomyopathy		Lower penetrance gene predominantly associated with hearing loss after aminoglycoside exposure. The Han Chinese and Spanish populations have a high carrier frequency.	Cultured lymphocytes have shown complex IV (COX) deficiency in at least one proband	None	None	PMID: 20100600	The mitochondrial ribosome in the cochlea is the most likely target of aminoglycoside ototoxicity, since the "natural target" of aminoglycosides is the evolutionarily related bacterial ribosome, thus leading to aminoglycoside induced deafness with MT- RNR1 mutations	MSeqDR Gene Card: https://mseqdr.org/mitobook.php?gene=MT-RNR1
127	MT-RNR2	MTRNR2	MT-RNR2	Mitochondria matrix, ribosome.	Mitochondrial ribosome in mitochondrial matrix	Mitochondrial ribosome 16 RNA subunit involved in mitochondrial translation. Plays a role as a neuroprotective factor. Protects against death induced by multiple different familial Alzheimer disease genes and amyloid-beta proteins in Alzheimer disease. Suppresses apoptosis by binding to BAX and preventing the translocation of BAX from the cytosol to mitochondria. Binds to IGFBP3 and specifically …	Multiple	mtDNA Gene Expression		Ribosome Component		Mitochondrial	Mitochondrial inheritance;	2 pathogenic or likely pathogenic variants	Not specified	Myopathy (in one patient)	Unknown onset;	One individual has been reported with the mt.3090 G > A mutation in mt-RNR2 who experienced isolated progressive myopathy (PMID: 17761147)	FALSE	FALSE	#N/A	#N/A		The direct pathogenic relationship of mutations in mt-RNR2 has not yet been conclusively established. However, there is evidence in literature to support the association of polymorphisms in mt-RNR2 and increased risk for Type II Diabetes Mellitus (PMID: 29208909), cyclic vomiting and migraine (PMID: 19220304), and atypical presentation of MELAS including diabetes, hyperthyroidism, and cardiomyopa…	lactic acidemia (PMID: 17761147)	Ragged red fibers, complex IV (COX) negative fibers, combined OXPHOS deficiency in Complex I, III, II + III, and IV (PMID: 17761147)	N/A	N/A	None	MSeqDR Gene Card: https://mseqdr.org/mitobook.php?gene=MT-RNR2
128	MT-TA	MTTA	MT-TA	Mitochondrial ribosome in mitochondrion matrix.	Mitochondrial ribosome in mitochondrial matrix	The mitochondrial tRNA-Ala is integral for mitochondrial translation.	mRNA translation_protein synthesis	mtDNA Gene Expression		tRNA		Mitochondrial	Mitochondrial inheritance;	1 confirmed pathogenic variant (m.5650G > A) and 5 MT-TA variants reported in the literature with differing levels of evidence for pathogenicity (https://www.mitomap.org/MITOMAP/MutationsRNA)	Not specified	Myopathy; Chronic progressive external ophthalmoplegia (CPEO)	Childhood onset, between 1 and 5 years; Juvenile onset, between the age of 5 and 15 years; Adult onset, at the age of 16 years or later	Muscles (myopathy), ophthalmologic (ptosis, chronic progressive external ophthalmoplegia (CPEO))	FALSE	FALSE	#N/A	#N/A		The disease appears to be primarily myopathic, with onset varying from childhood to adulthood.	Elevated creatinine kinase (CK)	Myopathic changes, increased COX (complex IV) negative fibers, mitochondrial proliferation with increased citrase synthase, respiratory chain combined defect with reduced activities of complexes I, III, and/or IV.	#N/A	None	None	MSeqDR Gene Card: https://mseqdr.org/mitobook.php?gene=MT-TA
129	MT-TC	MTTC	MT-TC	Mitochondrial ribosome in mitochondrion matrix.	Mitochondrial ribosome in mitochondrial matrix	Mitochondrial transfer RNA (MT-tRNA) responsible for shuttling amino acid cysteine to mitoribosome for mitochondrial translation	mRNA translation_protein synthesis	mtDNA Gene Expression		tRNA		Mitochondrial	Mitochondrial inheritance;	1 pathogenic or likely pathogenic variants and 6 uncertain significance variants in ClinVar	Not specified	Mitochondrial encephalopathy, lactic-acidos and stroke-like episodes (MELAS) syndrome; Chronic progressive external ophthalmoplegia (CPEO) plus; Dystonia	Childhood onset, between 1 and 5 years; Juvenile onset, between the age of 5 and 15 years; Adult onset, at the age of 16 years or later	Central nervous system (seizures, hemiparesis, hyporeflexia, ataxia, dystonia), Musculoskeletal (fatigue, weakness), Audiologic (hearing loss), GI (episodic vomiting), cardiac (abnormal repolarization, hypertrophy), Ophthalmologic (optic atrophy, progressive external ophthalmoplegia, ptosis, nystagmus)	TRUE	TRUE	abnormal repolarization, hypertrophy	Cardiomyopathy		One variant (m.5816A > G) seen at homoplasmy in four family members with dystonia, this variant is absent from Genbank dataset (queried 8/31/2019).	Elevated lactate	Ragged red fibers	Elevated cerebrospinal fluid (CSF) lactate	None	Only two variants have been reported in association with human disease. 1: m.5814A > G has been reported in two unrelated individuals (one Portuguese, one Italian; haplogroup not reported in either) in the heteroplasmic state. These individuals had MELAS-like and CPEO-plus phenotypes. However, this variant is also seen in >99% of individuals in haplogroup L2B, so the significance of this variant …	MSeqDR Gene Card: https://mseqdr.org/mitobook.php?gene=MT-TC
130	MT-TD	MTTD	MT-TD	Mitochondrial ribosome in mitochondrion matrix.	Mitochondrial ribosome in mitochondrial matrix	Gene encodes for a small transfer RNA (human mitochondrial map position 7518-7585) that transfers the amino acid aspartic acid to a growing polypeptide chain at the ribosome site of protein synthesis during mitochondrial translation.	mRNA translation_protein synthesis	mtDNA Gene Expression		tRNA		Mitochondrial	Mitochondrial inheritance;	2 pathogenic or likely pathogenic variants and 9 uncertain significance variants in ClinVar	Not specified	Mitochondrial myopathy	Juvenile onset, between the age of 5 and 15 years	Muscle (myopathy, exercise intolerance, muscle pains, hypotonia, limb girdle weakness); Neurologic (abnormal gait)	FALSE	FALSE	#N/A	#N/A	PMID: 16059939	Only one case reported, in which subject did not have detectable pathogenic variant in blood or fibroblast above 3%, but in muscle it was near homoplasmic	Elevated creatine kinase (CK); mildly elevated AST	Decreased complex I and IV; Ragged red fibers	#N/A	None	None	MSeqDR Gene Card: https://mseqdr.org/mitobook.php?gene=MT-TD
131	MT-TE	MTTE	MT-TE	Mitochondrial ribosome in mitochondrion matrix.	Mitochondrial ribosome in mitochondrial matrix	Mitochondrial transfer RNA (MT-tRNA) responsible for shuttling amino acid glutamate to mitoribosome for mitochondrial translation	mRNA translation_protein synthesis	mtDNA Gene Expression		tRNA		Mitochondrial	Mitochondrial inheritance;	5 pathogenic or likely pathogenic variants	Not specified	Transient (spontaneously improving) infantile mitochondrial myopathy (PMID: 19720722); Maternally inherited diabetes, myopathy and deafness (PMID: 7726154); Early-onset cataracts, spastic paraparesis, and ataxia (PMID: 23334599)	Infantile onset, between 28 days and 1 year; Childhood onset, between 1 and 5 years; Juvenile onset, between the age of 5 and 15 years; Adult onset, at the age of 16 years or later	Central nervous system (ataxia, spastic paraparesis, basal ganglia lesions), Muscle (skeletal myopathy, facial weakness), cardiac (transient cardiac involvement), Audiology (sensorineuronal hearing loss), Ophthalmologic (early-onset cataracts, ptosis), Endocrine (diabetes mellitus, hypothyroid), Hepatic (hepatopathy, hepatomegaly), Respiratory (respiratory failure)	TRUE	TRUE	transient cardiac involvement	Other		A cause of maternally-inherited diabetes and deafness (MIDD), with late-onset and variable penetrance	Lactic acidosis	Ragged red fibers, increased glycogen and lipids, decreased complex IV (COX) and other electron transport chain enzyme activities that may improve with age, increased production of reactive oxygen species	#N/A	#N/A	None	MSeqDR Gene Card: https://mseqdr.org/mitobook.php?gene=MT-TE
132	MT-TF	MTTF	MT-TF	Mitochondrial ribosome in mitochondrion matrix.	Mitochondrial ribosome in mitochondrial matrix	Mitochondrial transfer RNA (MT-tRNA) responsible for shuttling amino acid phenylalanine to mitoribosome for mitochondrial translation	mRNA translation_protein synthesis	mtDNA Gene Expression		tRNA		Mitochondrial	Mitochondrial inheritance;	7 pathogenic or likely pathogenic variants	Not specified	Mitochondrial encephalopathy, lactic acidosis, and stroke-like episodes (MELAS) syndrome; Myoclonic epilepsy and ragged red fibers (MERRF) syndrome; Epilepsy; Nephropathy; Frontotemporal dementia encephalomyopathy; Static myopathy	Antenatal onset, prior to birth; Infantile onset, between 28 days and 1 year; Childhood onset, between 1 and 5 years; Juvenile onset, between the age of 5 and 15 years; Adult onset, at the age of 16 years or later	Central nervous system (frontotemporal dementia, epilepsy, myoclonus, stroke-like episodes, ataxia, brain atrophy, akinesia, rigidity, extrapyramidal signsl), Audiology (sensorineural hearing loss), Renal (tubulointerstitial nephropathy, thickening of Bowman’s capsule with evidence of fibrosis, renal insufficiency), Muscle (weakness, myalgia, atrophy)	TRUE	FALSE	#N/A	#N/A		Classically presents with brain, muscle, and kidney involvement. However, isolated myopathic forms of disease have been reported. High-variation of heteroplasmy is seen across tissues ranging from 4% to 90% (PMID: 31463198).	Elevated serum lactate	Ragged red fibers, complex IV (COX) negative fibers, Multiple electron transport chain (ETC) complex enzyme deficiencies.	Trace amounts of urine tricarboxylic acid (TCA) cycle intermediates (3- methylglutaconic acid, 3-hydroxyglutaric acid).	None	None	MSeqDR Gene Card: https://mseqdr.org/mitobook.php?gene=MT-TF
133	MT-TG	MTTG	MT-TG	Mitochondrial ribosome in mitochondrion matrix.	Mitochondrial ribosome in mitochondrial matrix	The mitochondrial tRNA-Gly (GGN) is integral for mitochondrial translation.	mRNA translation_protein synthesis	mtDNA Gene Expression		tRNA		Mitochondrial	Mitochondrial inheritance;	2 pathogenic or likely pathogenic variants and 11 uncertain significance variants in ClinVar	Not specified	Hypertrophic cardiomyopathy; Mitochondrial myopathy; Mitochondrial encephalomyopathy; Sudden infant death syndrome (SIDS)	Neonatal onset, within the first 28 days of life; Infantile onset, between 28 days and 1 year; Childhood onset, between 1 and 5 years; Juvenile onset, between the age of 5 and 15 years; Adult onset, at the age of 16 years or later	Central nervous system (encephalopathy, seizures, choreoathetoid movement disorder, dystonic posturing, ataxia, dysmetria, hemiparesis, cerebral atrophy), peripheral nervous system (chronic axonal motor neuropathy), muscle (muscle weakness, muscle burning, muscle cramps, myalgias), cardiac (hypertrophic cardiomyopathy, myocardial infarction, sudden infant death syndrome), ophthalmologic (optic at…	TRUE	TRUE	hypertrophic cardiomyopathy, myocardial infarction, sudden infant death syndrome	Cardiomyopathy		None	Elevated lactate, elevated creatine kinase	Ragged red fibers, COX (complex IV) deficient fibers, decreased electron transport chain enzyme activities of complexes I, III, IV	None	None	Nuclear DNA etiologies were not evaluated in any reported case, and in several cases only mitochondrial tRNAs were sequenced. Therefore, caution must be taken when interpreting the significance of these variants.; Variants reported to date include m.9997T > C (hypertrophic cardiomyopathy - PMID: 8079988), m.10010T > C (*only variant in this gene reported as "confirmed" in MITOMAP; mitochondrial m…	MSeqDR Gene Card: https://mseqdr.org/mitobook.php?gene=MT-TG
134	MT-TH	MTTH	MT-TH	Mitochondrial ribosome in mitochondrial matrix	Mitochondrial ribosome in mitochondrial matrix	Mitochondrial tRNA (MT-tRNA) needed for the incorporation of amino acid histidine into nascent proteins in mitochondrial translation.	mRNA translation_protein synthesis	mtDNA Gene Expression		tRNA		Mitochondrial	Mitochondrial inheritance	2 pathogenic or likely pathogenic variants and 11 uncertain significance variants in ClinVar	Not specified	Cardiomyopathy, idiopathic dilated, mitochondrial; Pigmentary retinopathy and sensorineural deafness; Mitochondrial encephalopathy and ragged red fibers (MERRF) and mittochondrial encephalopathy, lactic acidosis, and stroke-like episodes (MELAS) overlap syndrome; Deafness, nonsyndromic sensorineural, mitochondrial	Juvenile onset, between the age of 5 and 15 years; Adult onset, at the age of 16 years or later	Audiologic (bilateral sensorineural deafness), cardiac (hypertrophic cardiomyopathy, dilated cardiomyopathy, premature ventricular contractions), central nervous system (Stroke-like episodes, seizures, myoclonus, ataxia, fatigue, cognitive impairment), ophthalmologic (Leber's hereditary optic neuropathy (LHON), pigmentary retinopathy with visual loss).	TRUE	TRUE	hypertrophic cardiomyopathy, dilated cardiomyopathy, premature ventricular contractions	Cardiomyopathy		Wide range of multisystem maternally-inherited syndromes in any ethnic background and with onset at any age from childhood to adult period.	Lactic acidosis	Cardiac (loss or disruption of sarcomeres and massive accumulation of mitochondria of various sizes - PMID: 11038324), Muscle (mitochondrial proliferation and COX- negative fibers - PMID: 14967777, ragged red fibers with decreased respiratory chain function - PMID: 15111688)	Lactic acidosis and elevated protein in cerebrospinal fluid (CSF)	Not specific for this condition. https://clinicaltrials.gov/ct2/show/NCT01694940?term=namdc&cond=Mitochondrial+Diseases&rank=1	None	MSeqDR Gene Card: https://mseqdr.org/mitobook.php?gene=MT-TH
135	MT-TI	MTTI	MT-TI	Mitochondrial ribosome in mitochondrion matrix.	Mitochondrial ribosome in mitochondrial matrix	Mitochondrial tRNA (MT-tRNA) that transfers the amino acid isoleucine to a growing polypeptide chain at the ribosome site of protein synthesis during mitochondrial translation.	mRNA translation_protein synthesis	mtDNA Gene Expression		tRNA		Mitochondrial	Mitochondrial inheritance;	4 pathogenic or likely pathogenic variants and 4 uncertain significance variants in ClinVar	Not specified	Cardiomyopathy, fatal infantile (PMID: 2014659); Cardiomyopathy, fatal; Cardiomyopathy, familial hypertrophic; Multisystem disorder; Leigh syndrome; Encephalopathy, familial progressive necrotizing; Hypertension, hypercholesterolemia, and hypomagenesemia; Chronic progressive external ophthalmoplegia (CPEO); Isolated exercise intolerance (PMID: 18396045); Myoclonic Epilepsy Ragged Red Fibers (MERR…	Infantile onset, between 28 days and 1 year; Childhood onset, between 1 and 5 years; Juvenile onset, between the age of 5 and 15 years; Adult onset, at the age of 16 years or later	Central nervous system (Leigh syndrome, epilepsy, MERRF), cardiac (hypertrophic cardiomyopathy, hypertension), Ophthlamologic (chronic progressive external ophthalmoplegia (CPEO)), Muscle (exercise intolerance, weakness), Endocrine/Metabolic (hypercholesterolemia, hypomagnesemia)	TRUE	TRUE	hypertrophic cardiomyopathy, hypertension	Cardiomyopathy		May present as mitochondrial cardiomyopathy, myopathy, multisystem syndrome, or Leigh syndrome.	None	Muscle pathology can show 20% of complex IV deficient (cytochrome c oxidase (COX) negative fibers and 8% ragged- red fibers (PMID: 25034047).	Cardiac tissue homogenate ultrastructural analysis confirmed marked mitochondrial proliferation, and ETC enzyme activity assay of cardiac homogenates revealed a combined respiratory chain defect (PMID: 23332932).	None	None	MSeqDR Gene Card: https://mseqdr.org/mitobook.php?gene=MT-TI
136	MT-TK	MTTK	MT-TK	Mitochondrial ribosome in mitochondrion matrix.	Mitochondrial ribosome in mitochondrial matrix	Mitochondrial transfer RNA (MT-tRNA) responsible for shuttling amino acid lysine to mitoribosome for mitochondrial translation	mRNA translation_protein synthesis	mtDNA Gene Expression		tRNA		Mitochondrial	Mitochondrial inheritance;	3 pathogenic or likely pathogenic variants and 5 uncertain significance variants in ClinVar	Not specified	Myoclonic epilepsy and ragged red fibers (MERRF) syndrome; Leigh syndrome	Neonatal onset, within the first 28 days of life; Infantile onset, between 28 days and 1 year; Childhood onset, between 1 and 5 years; Juvenile onset, between the age of 5 and 15 years; Adult onset, at the age of 16 years or later;	Muscle (weakness, myopathy), Central nervous system (myoclonic epilepsy, ataxia, spasticity, Leigh syndrome), Audiology (Sensorineural hearing loss), Endocrine (lipomas)	TRUE	FALSE	#N/A	#N/A		Intrafamilial variability, where multiple maternal relatives may show with wide spectrum of disease from severe Leigh syndrome to isolated lipomas.	Elevated serum pyruvate or elevated pyruvate and lactate.	Ragged-red muscle fibers, complex IV (COX) deficiency, multiple deficiencies in the enzyme complex activities of the respiratory chain, consistent with a defect in translation of all mtDNA-encoded genes.	#N/A	None.	None	MSeqDR Gene Card: https://mseqdr.org/mitobook.php?gene=MT-TK
137	MT-TL1	MTTL1	MT-TL1	Mitochondrial ribosome in mitochondrion matrix.	Mitochondrial ribosome in mitochondrial matrix	Mitochondrial transfer RNA (MT-tRNA) responsible for shuttling amino acid leucine to mitoribosome for mitochondrial translation	mRNA translation_protein synthesis	mtDNA Gene Expression		tRNA		Mitochondrial	Mitochondrial inheritance;	12 pathogenic or likely pathogenic variants	m.3243A > G causes âˆ¼80% of mitochondrial encephalopathy, lactic acidosis, and stroke-like episodes (MELAS) syndrome	Mitochondrial encephalopathy, lactic acidosis, and stroke-like episodes (MELAS) syndrome; Myoclonic epilepsy and ragged red fibers (MERRF) syndrome; Leigh syndrome; Progressive external ophthalmoplegia (PEO); Kearns-Sayre syndrome (KSS); Maternally-inherited diabetes and deafness (MIDD) syndrome; Leigh syndrome; Sudden cardiac death	Congenital onset, present at birth; Neonatal onset, within the first 28 days of life; Infantile onset, between 28 days and 1 year; Childhood onset, between 1 and 5 years; Juvenile onset, between the age of 5 and 15 years; Adult onset, at the age of 16 years or later	Muscle (weakness), Central nervous system (MELAS, Leigh syndrome (PMID: 10356136), cerebellar ataxia (PMID: 15032978), headaches, seizures, strokes (PMID: 2268345, 1586140)), GI (vomiting), Congenital anomalies (VACTERL, PMID: 8723071), Endocrine (diabetes mellitus), Audiology (sensorineural hearing loss (PMID: 7473662)), cardiac (cardiomyopathy (PMID: 8151636, 922976), conduction defect, Wolf-Pa…	TRUE	TRUE	cardiomyopathy (PMID: 8151636, 922976	Cardiomyopathy		MELAS syndrome is the most common presentation of individuals with mutations in mt-TL1 associated with the mt.3243A > G mutation. However, only 10% of individuals who carry this mutation manifest as classical MELAS syndrome. Blood heteroplasmy levels typically fall with age and do not correlate with symptoms or disease progression, but may be more correlated with urine or muscle tissue heteroplas…	Lactic acidemia	Ragged red fiber and COX deficiency (PMID: 1315123)	#N/A	2011 (PMID: 22094475)	None	MSeqDR Gene Card: https://mseqdr.org/mitobook.php?gene=MT-TL1
138	MT-TL2	MTTL2	MT-TL2	Mitochondrial ribosome in mitochondrion matrix.	Mitochondrial ribosome in mitochondrial matrix	Mitochondrial transfer RNA (MT-tRNA) responsible for shuttling amino acid leucine to mitoribosome for mitochondrial translation	mRNA translation_protein synthesis	mtDNA Gene Expression		tRNA		Mitochondrial	Mitochondrial inheritance;	4 pathogenic or likely pathogenic variants and 5 uncertain significance variants in ClinVar	Not specified	Myopathy; Chronic Progressive External Ophthalmoplegia (CPEO); Mitochondrial encephalopathy, lactic acidosis and stroke-like episodes (MELAS) syndrome	Juvenile onset, between the age of 5 and 15 years; Adult onset, at the age of 16 years or later	Ophthlamologic (ptosis, opthalmoplegia), Muscle (weakness, myopathy), Orthopedic (scoliosis), Metabolic (lactic acidosis)	TRUE	TRUE	Cardiomyopathy	Cardiomyopathy	OMIM (590055)	The majority of published reports document CPEO and skeletal myopathy.	Lactic acidosis	Complex I, III, and IV deficiency; Complex IV (COX) deficient fibers	#N/A	None	None	MSeqDR Gene Card: https://mseqdr.org/mitobook.php?gene=MT-TL2
139	MT-TM	MTTM	Mitochondrial tRNA for methionine	Mitochondrial ribosome in mitochondrion matrix.	Mitochondrial ribosome in mitochondrial matrix	Mitochondrial transfer RNA (MT-tRNA) responsible for shuttling amino acid methionine to mitoribosome for mitochondrial translation	mRNA translation_protein synthesis	mtDNA Gene Expression		tRNA		Mitochondrial	Mitochondrial inheritance;	2 pathogenic or likely pathogenic variants and 5 uncertain significance variants in ClinVar	m.4409T > C only reported in one individual with adult-onset myopathy (PMID: 9633749); m.4412G > A associated with childhood-onset seizures, myopathy and bilateral basal ganglia changes (PMID: 31022467); m.4414T > C associate with PEO and myopathy (PMID: 31488384); m.4450G > A associated in one patient with childhood-onset developmental delay, exercise intolerance and limb girdle phenotype (PMID:…	Mitochondrial myopathy (PMID: 9633749); Leigh syndrome (PMID: 31022467); Developmental delay and limb girdle muscular dystrophy (PMID: 25468263); Myoclonic epilepsy, lactic acidosis and stroke-like episodes (MELAS) syndrome (PMID: 30739820); Chronic progressive external ophthlamoplegia (CPEO) plus (PMID: 31488384)	Juvenile onset, between the age of 5 and 15 years	Muscle (muscle atrophy, myopathy, weakness, exercise intolerance, limb-girdle muscular dystrophy, MELAS), GI (vomiting after exercise), Constitutional (short stature - 4'8), Central nervous system (bilateral basal ganglia lesions, Leigh syndrome, childhood epilepsy, developmental delay, episodic regression, encephalopathy), Ophthalmologic (retinopathy, chronic progressive external ophthalmoplegia…	TRUE	FALSE	#N/A	#N/A		None.	Lactic acidosis	Ragged red fibers, complex IV (COX) deficiency, giant mitochondria with abnormal crista	Bilateral basal ganglia hyperintensities on brain MRI and elevated CSF lactate in basal ganglia on brain magnetic resonance spectroscopy (MRS)	None	None	Mseqdr Gene Card: https://mseqdr.org/mitobook.php?Gene=MT-TM
140	MT-TN	MTTN	MT-TN	Mitochondrial ribosome in mitochondrion matrix.	Mitochondrial ribosome in mitochondrial matrix	Mitochondrial transfer RNA (MT-trna) responsible for shuttling amino acid asparagine to mitoribosome for mitochondrial translation	mRNA translation_protein synthesis	mtDNA Gene Expression		tRNA		Mitochondrial	Mitochondrial inheritance;	3 pathogenic or likely pathogenic variants and 5 uncertain significance variants in clinvar	Not specified	Chronic progressive external ophthalmoplegia (CPEO); Myopathy	Juvenile onset, between the age of 5 and 15 years; Adult onset, at the age of 16 years or later	Ophthalmologic (ptosis, PEO); Muscle (exercise intolerance, proximal myopathy), endocrine (failure to thrive, loss of subcutaneous fat); central nervous system (ataxia, seizures, intellectual disability), renal (renal failure)	TRUE	FALSE	#N/A	#N/A		Phenotypic spectrum still evolving. Patients may have PEO or PEO plus (multisystem) phenotype.	Lactic acidosis	Complex I and IV deficiency; ragged red fibers.	m.5690A > G present only in muscle at 35% heteroplasmy but not detectable in blood or urine (PMID: 23696415)	None	None	MSeqDR Gene Card: https://mseqdr.org/mitobook.php?gene=MT-TN
141	MT-TP	MTTP	MT-TP	Mitochondrial ribosome in mitochondrion matrix.	Mitochondrial ribosome in mitochondrial matrix	Mitochondrial transfer RNA (MT-tRNA) responsible for shuttling amino acid proline to mitoribosome for mitochondrial translation	mRNA translation_protein synthesis	mtDNA Gene Expression		tRNA		Mitochondrial	Mitochondrial inheritance	3 pathogenic or likely pathogenic variants	Not specified	Myoclonic epilepsy and ragged red fibers (MERRF) syndrome (PMID: 19273760); Migraine, pigmentary retinopathy, deafness (PMID: 23696415); Parkinson's disease susceptibilty (PMID: 10369889)	Childhood onset, between 1 and 5 years; Juvenile onset, between the age of 5 and 15 years; Adult onset, at the age of 16 years or later	muscle (myopathy), central nervous system (myoclonic epilepsy, cerebellar ataxia, migraine), audiology (sensorineural deafness), ophthalmologic (pigmentary retinopathy)	TRUE	FALSE	#N/A	#N/A		Rare disease with few case reports. Variable phenotype with multisystem disease.	#N/A	Severely impaired mitochondrial protein synthesis and respiratory chain activity.	m.16023G > A only detectable in muscle (86% heteroplasmy) but much lower in blood (9%) urine (36%) of proband, and detectable in mother (1% blood, 7% urine) (PMID: 23696415)	None	None	MSeqDR Gene Card: https://mseqdr.org/mitobook.php?gene=MT-TP
142	MT-TQ	MTTQ	MT-TQ	Mtochondrial ribosome in mitochondrion matrix.	Mitochondrial ribosome in mitochondrial matrix	Mitochondrial transfer RNA (MT-tRNA) responsible for shuttling amino acid glutamine to mitoribosome for mitochondrial translation	mRNA translation_protein synthesis	mtDNA Gene Expression		tRNA		Mitochondrial	Mitochondrial inheritance;	2 pathogenic or likely pathogenic variants	0	Mitochondrial encephalopathy, lactic acidosis, and stroke-like episodes (MELAS) syndrome; Myopathy; Deafness and Migraine	Childhood onset, between 1 and 5 years; Adult onset, at the age of 16 years or later	Central nervous system (MEELAS, strokes, migraine, leukencephalopathy, basal ganglia calcifications), muscle (myopathy, weakness), Audiology (sensorineural hearing loss), Ophthalmologic (ptosis), GI (dysphagia), Metabolic (lactic acidosis)	TRUE	FALSE	#N/A	#N/A		Limited cases reported in the literature, but stroke symptoms for MELAS patient onset after age 40 years.	None	Ragged red fibers, complex IV (COX) deficient fibers	Elevated lactate in cerebrospinal fluid (CSF)	None	None	MSeqDR Gene Card: https://mseqdr.org/mitobook.php?gene=MT-TQ
143	MT-TR	MTTR	MT-TR	Mitochondrial ribosome in mitochondrion matrix.	Mitochondrial ribosome in mitochondrial matrix	The mitochondrial tRNA-Arg (CGN) is integral for mitochondrial translation.	mRNA translation_protein synthesis	mtDNA Gene Expression		tRNA		Mitochondrial	Mitochondrial inheritance;	5 pathogenic or likely pathogenic variants and 3 uncertain significance variants in ClinVar	Not specified	Mitochondrial encephalomyopathy; Isolated dilated cardiomyopathy	Congenital onset, present at birth; Infantile onset, between 28 days and 1 year; Childhood onset, between 1 and 5 years; Juvenile onset, between the age of 5 and 15 years	Central nervous system (intellectual disability, autism spectrum disorder, dysarthria, clumsiness, ataxia, dysmetria, tremor, epilepsy, brain MRI changes in thalami and basal ganglia, hypoplastic corpus callosum, microcephaly), peripheral nervous system (hyporeflexia), muscle (exercise intolerance, hypotonia, decreased muscle bulk, muscle weakness including facial muscle weakness), ophthalmologic…	TRUE	TRUE	dilated cardiomyopathy - reported as isolated finding only, left ventricular hypertrophy	Cardiomyopathy		None	Lactic acidosis	Increased lipid droplets, giant mitochondria, ragged red fibers, mitochondrial proliferation, complex IV (COX) deficient fibers, deficient activities of electron transport chain complexes I, I + III, II + III, III, and/or IV	None	None	Only one individual has been reported with each variant reported to date, in none of these reports were nuclear DNA etiologies evaluated, and in several cases, only mitochondrial tRNAs were sequenced. Therefore, caution must be taken when interpreting the significance of these variants, which include: m.10438A > G (progressive encephalomyopathy - PMID: 15286228), m.10450A > G (severe encephalmyop…	MSeqDR Gene Card: https://mseqdr.org/mitobook.php?gene=MT-TR
144	MT-TS1	MTTS1	MT-TS1	Mitochondrial ribosome in mitochondrion matrix.	Mitochondrial ribosome in mitochondrial matrix	Mitochondrial transfer RNA (MT-tRNA) responsible for shuttling amino acid serine to mitoribosome for mitochondrial translation	mRNA translation_protein synthesis	mtDNA Gene Expression		tRNA		Mitochondrial	Mitochondrial inheritance;	7 pathogenic or likely pathogenic variants and 1 uncertain significance variants in ClinVar	Not specified	Keratoderma, palmoplantar, with sensorineural deafness; MERRF/MELAS overlap syndrome; Mitochondrial cytochrome c oxidase deficiency; Mitochondrial nonsyndromic deafness; Exercise intolerance, muscle pain, and lactic acidemia; Aminoglycoside-induced deafness	Antenatal onset, prior to birth; Congenital onset, present at birth; Neonatal onset, within the first 28 days of life; Infantile onset, between 28 days and 1 year; Childhood onset, between 1 and 5 years; Juvenile onset, between the age of 5 and 15 years; Adult onset, at the age of 16 years or later	Central nervous system (MELAS, MERRF, encephalomyopathy, cognitive decline, weakness, ataxia, seizures, myoclonus, hypotonia, stroke-like episodes), Muscle (muscle atrophy, exercise intolerance), Audiology (bilateral sensorineural deafness), Skin (palmoplantar keratoderma).	TRUE	FALSE	#N/A	#N/A		May cause a multisystem (neurologic, skin) maternally- inherited syndrome with onset at any age from prenatal to adult period.	Lactic acidosis	Ragged red fibers, abnormal mitochondria with concentric cristae, paracrystalline inclusions, fiber size variation (PMID: 7669057).	Elevated cerebrospinal fluid (CSF) protein	None	None	MSeqDR Gene Card: https://mseqdr.org/mitobook.php?gene=MT-TS1
145	MT-TS2	MTTS2	MT-TS2	Mitochondrial ribosome in mitochondrion matrix.	Mitochondrial ribosome in mitochondrial matrix	Mitochondrial transfer RNA (MT-tRNA) responsible for shuttling amino acid serine to mitoribosome for mitochondrial translation	mRNA translation_protein synthesis	mtDNA Gene Expression		tRNA		Mitochondrial	Mitochondrial inheritance;	3 pathogenic or likely pathogenic variants and 7 uncertain significance variants in ClinVar	Not specified	Mitochondrial diabetes (PMID: 979255); Cerebellar ataxia, cataract, diabetes mellitus, retinits pigmentosa, deafness syndrome; Mitochondrial myopathy, encephalopathy, lactic acidosis, and stroke-like episodes (MELAS) syndrome; Myoclonic epilepsy and ragged red fiber (MERRF) syndrome and Mitochondrial encephalopathy, lactic acidosis, and stroke- like episodes (MELAS) syndrome overlap; Nonsyndromic…	Infantile onset, between 28 days and 1 year; Childhood onset, between 1 and 5 years; Juvenile onset, between the age of 5 and 15 years; Adult onset, at the age of 16 years or later	Central nervous system (MELAS, MERRF, ataxia, myoclonus, seizures, neurodevelopmental delay, encephalopathy, hypotonia, Muscle (weakness), cardiac (Wolff-Parkinson-White (WPW) arrhythmia, hypertrophic cardiomyopathy, and congestive heart failure), Audiology (severe mixed hearing loss), Ophthalmologic (cataract, retinitis pigmentosa, reduced vision), Endocrine (diabetes mellitus, osteopenia, obesi…	TRUE	TRUE	Wolff-Parkinson-White (WPW) arrhythmia, hypertrophic cardiomyopathy, and congestive heart failure	Cardiomyopathy		Broad phenotypic spectrum of multisystem disease particularly including deafness.	Lactic acidosis, elevated alanine	Heteroplasmic levels of MT-TS2 in muscle tissue, Complex IV (COX) deficient fibers	m.12264C > T mutation present at 100% homoplasmy in proband muscle, buccal, and lens but lower in blood (34%), and detectable in asymptomatic grandmother (1% blood, 18% buccal)	None	None	MSeqDR Gene Card: https://mseqdr.org/mitobook.php?gene=MT-TS2
146	MT-TT	MTTT, LIMM	MT-TT	Mitochondrial ribosome in mitochondrion matrix.	Mitochondrial ribosome in mitochondrial matrix	The mitochondrial tRNA-Thr (ACN) is integral for mitochondrial translation.	mRNA translation_protein synthesis	mtDNA Gene Expression		tRNA		Mitochondrial	Mitochondrial inheritance;	3 pathogenic or likely pathogenic variants and 5 uncertain significance variants in ClinVar	Not specified	Lethal infantile mitochondrial myopathy; Newborn cardiopulmonary arrest; Severe encephalomyopathy, neonatal onset; Severe encephalomyopathy, infantile onset; Severe encephalomyopathy, childhood onset; Adult-onset mild myopathy	Congenital onset, present at birth; Neonatal onset, within the first 28 days of life; Infantile onset, between 28 days and 1 year; Childhood onset, between 1 and 5 years; Juvenile onset, between the age of 5 and 15 years; Adult onset, at the age of 16 years or later	Central nervous system (cognitive delay, epilepsy, migraine, brain MRI findings of cortical and cerebellar atrophy, basal ganglia calcifications, white matter lesions in frontal lobe), Muscle (exercise intolerance), Ophthalmologic (bilateral ptosis, diplopia, retinitis pigmentosa), Audiology (sensorineural hearing loss)	TRUE	FALSE	#N/A	#N/A		Rare disorder with only 4 patients reported as of 2019. One patient had multisystem failure and early death. Presentation can range from myoclonic epilepsy with ragged red fibers (MERRF) in early childhood (severe phenotype) to mild myopathy in adults (mild phenotype). Heteroplasmy level may correlate with phenotype, although mutation may be absent in blood and present only in muscle.	Lactic acidosis	Cytochrome c-oxidase (COX, complex IV) negative fibers, ragged red fibers.	None	None	None	MSeqDR Gene Card: https://mseqdr.org/mitobook.php?gene=MT-TT
147	MT-TV	MTTV	MT-TV	Mitochondrial ribosome in mitochondrion matrix.	Mitochondrial ribosome in mitochondrial matrix	Mitochondrial transfer RNA (MT-tRNA) responsible for shuttling amino acid valine to mitoribosome for mitochondrial translation	mRNA translation_protein synthesis	mtDNA Gene Expression		tRNA		Mitochondrial	Mitochondrial inheritance;	3 pathogenic or likely pathogenic variants	m.1644 G > A, m.1606 G > A, m.1630 A > G	Mitochondrial encephalopathy, lactic acidosis, and stroke-like episodes (MELAS) syndrome; Mitochondrial neurogastrointestinal encephalopathy (MNGIE) syndrome; Leigh syndrome	Congenital onset, present at birth; Neonatal onset, within the first 28 days of life; Infantile onset, between 28 days to 1 year; Childhood onset, between 1 and 5 years; Juvenile onset, between the age of 5 and 15 years; Adult onset, at the age of 16 years or later	Neurologic (,MELAS, Leigh syndrome, seizures, ataxia), Muscle (myopathy, MNGIE), cardiac (hypertrophic cardiomyopathy), Ophthalmologic (cataracts), Audiology (deafness)	TRUE	TRUE	hypertrophic cardiomyopathy	Cardiomyopathy		Very variable symptom severity and presentation with some correlation to heteroplasmy level in blood and muscle as well as genotype. Some unaffected family members with mutation loads between 60-80% in blood were reported (PMID: 24691472)	Lactic acidosis	Variable: complex IV (COX) deficient muscle fibers, reduced complex I and IV or isolated complex I electron transport chain enzyme activity, ragged red fibers.	#N/A	None	None	MSeqDR Gene Card: https://mseqdr.org/mitobook.php?gene=MT-TV
148	MT-TW	MTTW	MT-TW	Mitochondrial ribosome in mitochondrion matrix.	Mitochondrial ribosome in mitochondrial matrix	The mitochondrial tRNA-Trp (UGA/G) is integral for mitochondrial translation.	mRNA translation_protein synthesis	mtDNA Gene Expression		tRNA		Mitochondrial	Mitochondrial inheritance;	5 pathogenic or likely pathogenic variants and 7 uncertain significance variants in ClinVar	Not specified	Leigh syndrome; Encephalomyopathy; Encephalocardiomyopathy; Neurogastrointestinal syndrome; Hypertrophic cardiomyopathy	Infantile onset, between 28 days and 1 year; Childhood onset, between 1 and 5 years; Juvenile onset, between the age of 5 and 15 years; Adult onset, at the age of 16 years or later	Central nervous system (encephalopathy, hypotonia, ataxia, dementia, seizures, Leigh syndrome, abnormal Brain MRI), Muscle (myopathy), Audiology (sensorineural hearing loss), Ophthalmologic (ptosis, ophthalmoplegia, pigmentary retinopathy), Gastrointestinal (pseudoobstruction), cardiac (hypertrophic cardiomyopathy), Metabolic (lactic acidosis)	TRUE	TRUE	hypertrophic cardiomyopathy	Cardiomyopathy		Clinical manifestations depend on heteroplasmy, where indivdiuals with low heteroplasmy are asymptomatic and individuals with high heteroplasmy can be symptomatic in infancy with manifestations including cardiomyopathy, gastrointestinal pseudoobstruction and severe progressive neurological disease.	Lactic acidosis	Complex I, III, IV deficiency	Impaired mitochondrial translation, decreased tRNA-Trp expression on Northern blot	None	None	MSeqDR Gene Card: https://mseqdr.org/mitobook.php?gene=MT-TW
149	MT-TY	MTTY	MT-TY	Mitochondrial ribosome in mitochondrion matrix.	Mitochondrial ribosome in mitochondrial matrix	Mitochondrial transfer RNA (MT-tRNA) responsible for shuttling amino acid tyrosine to mitoribosome for mitochondrial translation	mRNA translation_protein synthesis	mtDNA Gene Expression		tRNA		Mitochondrial	Mitochondrial inheritance;	3 pathogenic or likely pathogenic variants and 9 uncertain significance variants in ClinVar	Not specified	Mitochondrial myopathy; Chronic progressive external ophthalmoplegia (CPEO)-plus	Childhood onset, between 1 and 5 years; Adult onset, at the age of 16 years or later	Muscle (weakness, proximal myopathy, exercise intolerance, dysphagia), Ophthalmologic (ptosis, progressive external ophthalmoplegia (PEO)	FALSE	FALSE	#N/A	#N/A		None	None	Ragged red fibers, COX negative fibers	Lactic acidosis and elevated creatine kinase (CK) with exercise in some individuals.	None	Pathogenic variants reported to date to cause human disease:; m.5874T > C (also reported as m.5874A > G); m.5885delT; m.5835G > A (reported in two unrelated individuals); m.5877T > C (also reported as m.5877G > A); Likely benign variant:; m.5843A	MSeqDR Gene Card: https://mseqdr.org/mitobook.php?gene=MT-TY
150	MTFMT	#N/A	MTFMT	Mitochondrion matrix.	Mitochondrion matrix	Formylates the methionyl-tRNA in mitochondria, which is required for translation initiation	mRNA translation_protein synthesis	mtDNA Gene Expression		Nucleotide Modification		Nuclear, Chromosome 15	Autosomal recessive inheritance;	9 pathogenic or likely pathogenic variants	c.626C > T (p.Arg181SerfsX5, causes skipping of exon 4; European founder mutation)	Combined oxidative phosphorylation deficiency 15 (COXPD15); Mitochondrial complex I deficiency, nuclear type 27 (MC1DN27); Leigh Syndrome	Antenatal onset, prior to birth; Congenital onset, present at birth; Neonatal onset, within the first 28 days of life; Infantile onset, between 28 days and 1 year; Childhood onset, between 1 and 5 years; Juvenile onset, between the age of 5 and 15 years; Adult onset, at the age of 16 years or later	Central nervous system (encephalopathy, leukoencephalopathy, developmental regression, Leigh syndrome, lesions in the cervical & thoracic spine, microcephaly, developmental delay, hypotonia), Ophthalmologic (optic atrophy, nystagmus, strabismus, decreased visual acuity, ophthalmoplegia), cardiac (VSD, hypertrophic or noncompaction cardiomyopathy, pulmonic stenosis, aortic regurgitation, Wolf-Park…	TRUE	TRUE	VSD, hypertrophic or noncompaction cardiomyopathy, pulmonic stenosis, aortic regurgitation, Wolf-Parkinson White, symptomatic sinus tachycardia, supraventricular tachycardia	Cardiomyopathy		One of the most common nuclear-gene based causes of Leigh Syndrome. Associated with later age of onset and longer survival compared to other types of Leigh syndrome. However, 50% of all reported patients have had recurrent respiratory decompensation requiring hospital admission. MTFMT-deficient patients who clinically appear to be similar to Leigh may not have Leigh-defining lesions on brain MRI.	Lactic acidemia (typically mild)	Electron transport chain complex I enzyme activity is always decreased and always the most decreased of all complexes. Complex IV is often also deficient.	Elevated cerebrospinal fluid (CSF) lactate	None	None	MSeqDR Gene Card: https://mseqdr.org/mitobook.php?gene=MTFMT
151	MTO1	#N/A	MTO1	Mitochondrion.	Mitochondrion	Involved in the 5-carboxymethylaminomethyl modification (mnm(5)s(2)U34) of the wobble uridine base in mitochondrial tRNA-Gln, tRNA-Glu, and tRNA-Lys.	DNA repair and nucleic acid modification	mtDNA Gene Expression		Nucleotide Modification		Nuclear, Chromosome 6	Autosomal recessive inheritance;	11 pathogenic or likely pathogenic variants and 28 uncertain significance variants in ClinVar	Not specified	Combined oxidative phosphorylation deficiency 10 (COXPD10)	Neonatal onset, within the first 28 days of life; Infantile onset, between 28 days and 1 year; Childhood onset, between 1 and 5 years; Juvenile onset, between the age of 5 and 15 years	GI (Low birth weight, failure to thrive, poor feeding); Ophthalmologic (lack of ocular fixation, optic atrophy); cardiac (cardiomyopathy, especially hypertrophic, arrhythmias); Central nervous system (hypotonia, global developmental delay; intellectual disability; poor speech; ataxia, spasticity, dystonia, T2-weighted hyperintensities in deep brain regions), Metabolic (lactic acidosis, hypoglycem…	TRUE	TRUE	cardiomyopathy, especially hypertrophic, arrhythmias	Cardiomyopathy		May present during infancy with HCM, but later ages of onset have been observed.	Metabolic acidosis; elevated serum lactate; increased alanine; elevated urine lactate; hypoglycemia	Deficiencies in electron transport chain complexes I, III, IV enzyme activities	None	Case series of 35 individuals (PMID: 29331171)	None	MSeqDR Gene Card: https://mseqdr.org/mitobook.php?gene=MTO1
152	MTPAP	PAPD1	MTPAP	Mitochondrion	Mitochondrion	Polymerase that creates the 3' poly(A) tail of mitochondrial transcripts.	mRNA translation_protein synthesis	mtDNA Gene Expression		Other		Nuclear, Chromosome 10	Autosomal recessive inheritance;	1 pathogenic or likely pathogenic variants	Founder mutation in Old Order Amish (c.1432A > G) (PMID: 20970105)	Ataxia, spastic, 4 (SPAX4)	Childhood onset, between 1 and 5 years; Juvenile onset, between the age of 5 and 15 years	Ophthalmologic (optic atrophy, nystagmus), Central nervous system (ataxia, spasticity, delayed milestones, hypereflexia)	TRUE	FALSE	#N/A	#N/A		Spastic ataxia with optic atrophy. Founder mutation in Old Order Amish.	#N/A	#N/A	#N/A	None	None	MSeqDR Gene Card: https://mseqdr.org/mitobook.php?gene=MTPAP
153	NARS2	DFNB94	NARS2 (AsnRS)	Mitochondrion matrix.	Mitochondrion matrix	This protein belongs to class of aminoacyl-tRNA synthetases and is thought to catalyze the ligation of asparagine to tRNA molecules in mitochondrial translation.	mRNA translation_protein synthesis	mtDNA Gene Expression		tRNA synthetase		Nuclear, Chromosome 11	Autosomal recessive inheritance;	16 pathogenic or likely pathogenic variants and 5 uncertain significance variants in ClinVar	Not specified	Deafness, autosomal recessive; Combined oxidative phosphorylation deficiency; Leigh syndrome	Congenital onset, present at birth; Neonatal onset, within the first 28 days of life; Infantile onset, between 28 days and 1 year; Childhood onset, between 1 and 5 years; Juvenile onset, between the age of 5 and 15 years; Adult onset, at the age of 16 years or later;	Muscle (myopathy, hypotonia), Central nervous system (intellectual disability, psychomotor regression, developmental delay, microcephaly (congenital and acquired), dysarthria, epilepsy, brain MRI abnormalities), Audiology (sensorineural hearing loss (isolated and syndromic)), Ophthalmoplegic (optic atrophy, ptosis)	TRUE	FALSE	#N/A	#N/A		Clinical heterogeneity even among siblings is noted in affected individuals.	Metabolic screening tests may be normal or yield nonspecific findings. Lactic acidemia in some affected individuals.	One individual with isolated atrophic fibers, small numbers of ragged red fibers, enlarged mitochondria, and increased intracellular lipid (PMID: 25385316); OXPHOS analysis on muscle of affected patients has demonstrated multiple respiratory chain deficiencies typically of complex I and IV.	urine organic acid testing has shown elevations in multliple TCA cycle metabolites in some affected individuals, but yielded normal results in others	None	None	MSeqDR Gene Card: https://mseqdr.org/mitobook.php?gene=NARS2
154	NDUFA1	#N/A	NDUFA1 (CI-MWFE)	Mitochondrion inner membrane, on matrix side. Single-pass membrane protein.	Mitochondrion inner membrane	Accessory subunit of the mitochondrial membrane respiratory chain NADH dehydrogenase (complex I).	OXPHOS	Oxidative Phosphorylation	I			Nuclear, Chromosome X	X-linked inheritance;	3 pathogenic or likely pathogenic variants and 0 uncertain significance variants in ClinVar	Not specified	Mitochondrial complex I deficiency; Leigh syndrome	Infantile onset, between 28 days and 1 year	Central nervous system (Leigh syndrome, spinal cord lesions, cerebellar atrophy, central apnea, dysphagia, developmental delay, hypotonia, ataxia, intention tremor, choreoathetosis, muscle weakness, hyporeflexia); Ophthalmologic (nystagmus)	TRUE	FALSE	#N/A	#N/A		X-linked complex I deficiency and Leigh syndrome. One "mildly affected" female was reported (PMID: 21596602), although variant identified in this female now suspected to be benign	Elevated lactate and pyruvate	Mild type 2B fiber atrophy in one case (PMID: 29506883), Complex I deficiency.	None	None	None	MSeqDR Gene Card: https://mseqdr.org/mitobook.php?gene=NDUFA1
155	NDUFA10	#N/A	NDUFA10	Mitochondrion inner membrane.	Mitochondrion inner membrane	Accessory subunit of the mitochondrial membrane respiratory chain NADH dehydrogenase (Comp	OXPHOS	Oxidative Phosphorylation	I			Nuclear, Chromosome 2	Autosomal recessive inheritance;	5 pathogenic or likely pathogenic variants and 43 uncertain significance variants in ClinVar	Not specified	OMIM: 256000; MeSH: C0023264; Leigh syndrome, 256000; LS;OMIM: 618243; Mitochondrial complex I deficiency, nuclear type 22;OMIM: 618243; Mitochondrial complex I deficiency, nuclear type 22	Infantile onset, between 28 days and 1 year	Constitutional (Intrauterine growth retardation), cardiac (Hypertrophic cardiomyopathy, Pulmonary hypertension); Pulmonary (Respiratory insufficiency); Opthalmologic (nystagmus), Central nervous system (developmental delay, hypotonia, ataxia, poor head control, inability to sit or walk, brain MRI with white matter disease consistent with Leigh syndrome)	TRUE	TRUE	Hypertrophic cardiomyopathy, Pulmonary hypertension	Cardiomyopathy		Severe cardiomyopathy, respiratory dysfunction, and significant neurological concerns can occur, although fewer than 10 patients have been described.	Lactic acidemia	Severe complex I deficiency and one case report showing slightly reduced complex III.	Elevated cerebrospinal fluid (CSF) lactate	None	None	MSeqDR Gene Card: https://mseqdr.org/mitobook.php?gene=NDUFA10
156	NDUFA11	#N/A	NDUFA11 (CI-B14.7)	Mitochondrion inner membrane, matrix side; Multipass membrane protein.	Mitochondrion inner membrane	Accessory subunit of the mitochondrial membrane respiratory chain NADH dehydrogenase (complex I) that is believed not to be involved in catalysis	OXPHOS	Oxidative Phosphorylation	I			Nuclear, Chromosome 19	Autosomal recessive inheritance;	4 pathogenic or likely pathogenic variants	Not specified	Mitochondrial complex I deficiency; Encephalocardiomyopathy; Fatal infantile metabolic acidosis	Neonatal onset, within the first 28 days of life; Infantile onset, between 28 days and 1 year	Central nervous system (acquired microcephaly, encephalopathy), cardiac (hypertrophic cardiomyopathy), Muscle (hypotonia, myopathy), Ophthalmologic (optic atrophy, nystagmus), Metabolic (lactic acidosis)	TRUE	TRUE	hypertrophic cardiomyopathy	Cardiomyopathy		Most reported cases present with fatal infantile metabolic acidosis or encephalocardiomyopathy.	Lactic acidosis	Mitochondrial respiratory complex I deficiency	#N/A	None	None	MSeqDR Gene Card: https://mseqdr.org/mitobook.php?gene=NDUFA11
157	NDUFA12	#N/A	NDUFA12 (CI-B17.2)	Mitochondrion inner membrane protein, on matrix side. Peripheral membrane protein.	Mitochondrion inner membrane	Accessory subunit of the mitochondrial membrane respiratory chain NADH dehydrogenase (complex I), believed not to be involved in catalysis. Human fibroblast studies indicate that it is localized to the extramembrane arm (Iλ subcomplex) or at the junction of extramembrane and membrane arms of the complex (Iλ subcomplex) and is more likely to facilitate or stabilize the interaction of this arm with…	OXPHOS	Oxidative Phosphorylation	I			Nuclear, Chromosome 12	Autosomal recessive inheritance;	1 point mutation classified as pathogenic, 8 pathogenic multigene deletions	0	Leigh Syndrome; Complex I deficiency	Infantile onset, between 28 days and 1 year	Central nervous system (motor regression, dystonia, hypotonia, brain MRI showing bilateral hyperintense signals in the globus pallidus), Muscle (muscle atrophy), Endocrine (hypertrichosis), Metabolic (lactic acidosis)	TRUE	FALSE	#N/A	#N/A		Complex I deficiency is mild in fibroblasts (60% of control) but profound in muscle (11% of control).	Elevated lactate	Complex I deficiency (greatly reduced), type 1 (oxidative) fiber atrophy, and fiber type disproportion.	Elevated cerebrospinal fluid (CSF) lactate; mild complex I deficiency in fibroblasts.	A multicenter study on Leigh syndrome: disease course and predictors of survival (PMID: 24731534)	None	MSeqDR Gene Card: https://mseqdr.org/mitobook.php?gene=NDUFA12
158	NDUFA13	B16.6, CDA016, CGI-39, GRIM-19, GRIM19	NDUFA13	Mitochondrion inner membrane on matrix side; Single-pass membrane protein.	Mitochondrion inner membrane	Accessory subunit of the mitochondrial membrane respiratory chain NADH dehydrogenase (Complex I)	OXPHOS	Oxidative Phosphorylation	I			Nuclear, Chromosome 19	Autosomal recessive inheritance;	2 pathogenic or likely pathogenic, and 3 variants of uncertain significance, in ClinVar.	Not specified	Mitochondrial complex I deficiency; Multisystem disease; Hurthle cell tumors	Childhood onset, between 1 and 5 years	Central nervous system (severe intellectual disability, seizures, spasticity, axial hypotonia with poor head control, choreoathetoid movements of the limbs and face), Ophthalmologic (abnormal eye movement, optic atrophy), Metabolic (lactic acidosis)	TRUE	FALSE	#N/A	#N/A		Only a single family has been reported to date (two affected sisters)	Lactic acidosis, increased alanine	Reduced citrate synthase, suggesting mitochondrial depletion. Normal microscopy and histo-enzymatic studies.	#N/A	Very rare disorder; natural history not reported for this specific gene defect.; Natural disease course and genotype-phenotype correlations in Complex I deficiency caused by nuclear gene defects (130 cases) published in 2012 (PMID:22644603).	Hurthle cell tumors are associated with chromosomal abnormalities or mutations in RAS, PAX8/PPARG fusion, or NDUFA13 genes. Hurthle cell tumors, also known as oxyphil cell tumors, are composed of cells with increased numbers of mitochondria, which corresponds morphologically to their voluminous, granular, eosinophilic cytoplasm (PMID: 15841082).	MSeqDR Gene Card: https://mseqdr.org/mitobook.php?gene=NDUFA13
159	NDUFA2	B8 protein	NDUFA2	Mitochondrion inner membrane on matrix side. Peripheral membrane protein.	Mitochondrion inner membrane	Accessory subunit of the mitochondrial membrane respiratory chain NADH dehydrogenase (complex I).	OXPHOS	Oxidative Phosphorylation	I			Nuclear, Chromosome 5	Autosomal recessive inheritance;	2 pathogenic or likely pathogenic, and 10 variants of uncertain significance, in ClinVar.	Not specified	Mitochondrial complex I deficiency nuclear type 13; Leigh syndrome (LS); Mitochondrial leukoencephalopathy	Neonatal onset, within the first 28 days of life	Central nervous system (global developmental delay, seizures, coma after infection, cerebral atrophy, hypoplasia of the corpus callosum, white matter abnormalities consistent with Leigh syndrome, demyelination of corticospinal tracts, necrotizing encephalomyelopathy), cardiac (hypertrophic cardiomyopathy), Respiratory (apnea), Metabolic (lactic acidemia, hypoketotic hypoglycemia, hyperammonemia)	TRUE	TRUE	hypertrophic cardiomyopathy	Cardiomyopathy		Only two families reported with this condition as of 2019 (PMID: 18513682 and 28857146).	Lactic acidemia, hypoketotic hypoglycemia, hyperammonemia	Complex I deficiency	#N/A	Very rare disorder; natural history not reported for this specific gene defect.; Natural disease course and genotype-phenotype correlations in Complex I deficiency caused by nuclear gene defects (130 cases) was published in 2012 (PMID: 22644603).	None	MSeqDR Gene Card: https://mseqdr.org/mitobook.php?gene=NDUFA2
160	NDUFA4	CI-9k, COXFA4, MLRQ	NDUFA4	Mitochondrion inner membrane.	Mitochondrion inner membrane	Cytochrome c oxidase (COX, complex IV) subunit. Originally was misassigned as a complex I subunit (PMID: 23746447).	OXPHOS	Oxidative Phosphorylation	IV			Nuclear, Chromosome 7	Autosomal recessive inheritance;	1 pathogenic NDUFA4 variant in Pubmed (c.42 + 1G â†’ C, PMID: 23746447).	Not specified	Leigh syndrome	Childhood onset, between 1 and 5 years	Central nervous system (Leigh syndrome, delayed motor and language skills, regression, moderate learning difficulties, seizures, ataxia, spastic diplegia, dystonic posturing, brain MRI abnormal with T2 hyperintensities present to variable degrees in the deep white matter, basal ganglia, thalami, and brainstem), Peripheral nervous system (sensory axonal peripheral neuropathy), Constitutional (shor…	TRUE	FALSE	#N/A	#N/A		Only one family ever reported with a pathogenic variant in this gene (PMID: 23746447).	Lactic acidosis	Increased fiber size variation, ragged red fibers, lipid droplets in some fibers, spectrophotometric assay of muscle confirmed significant COX (complex IV) deficiency.	#N/A	None	None	MSeqDR Gene Card: https://mseqdr.org/mitobook.php?gene=NDUFA4
161	NDUFA9	NDUFS2L	NDUFA9	Mitochondrion matrix.	Mitochondrion matrix	Accessory subunit of the mitochondrial membrane respiratory chain NADH dehydrogenase (complex I).	OXPHOS	Oxidative Phosphorylation	I			Nuclear, Chromosome 12	Autosomal recessive inheritance;	3 pathogenic or likely pathogenic, and 8 variants of uncertain significance, in ClinVar.	Not specified	Mitochondrial complex I deficiency, nuclear type 26; Leigh syndrome (LS)	Neonatal onset, within the first 28 days of life; Juvenile onset, between the age of 5 and 15 years	Central nervous system (Leigh syndrome, movement disorder, dystonia, choreoathetosis, dysarthria, hypertonia, abnormal electroencephalogram (EEG), brain MRI showing diffuse loss of supratentorial white matter and brainstem volume with T2 hyperintensities of the basal nuclei, and focal necrosis in the thalamus), Peripheral nervous system (axonal sensorimotor polyneuropathy, hyporeflexia), Muscle (…	TRUE	FALSE	#N/A	#N/A		Leigh syndrome with metabolic acidosis with a wide range of neurological symptoms. Highly variable presentation, from neonatal presentation and death to childhood-onset and stable into adulthood (40s) in 2 unrelated families.	Lactic acidosis, metabolic acidosis.	Isolated complex I deficiency (29% of controls) (PMID: 22114105)	Isolated complex I deficiency (11% of controls) (PMID: 22114105)	None.	None	MSeqDR Gene Card: https://mseqdr.org/mitobook.php?gene=NDUFA9
162	NDUFAF1	CGI-65, CIA30	NDUFAF1	Mitochondrion inner membrane.	Mitochondrion inner membrane	Chaperone protein involved in early stages of the assembly of mitochondrial complex I (NADH:ubiquinone oxidoreductase)	OXPHOS	Oxidative Phosphorylation	I			Nuclear, Chromosome 15	Autosomal recessive inheritance;	7 pathogenic or likely pathogenic variants and 12 uncertain significance variants in ClinVar	Not specified	Hypertrophic cardiomyopathy (PMID: 17557076); Mitochondrial complex I deficiency; Leukodystrophy (PMID: 24963768)	Infantile onset, between 28 days and 1 year	Central nervous system (developmental delay, regression of cognitive and motor development, intellectual disability, hypotonia, cortical visual dysfunction), Peripheral nervous system (peripheral neuropathy), cardiac (hypertrophic cardiomyopathy, Wolff-Parkinson-White syndrome), Orthopedic (kyphoscoliosis, osteoporosis), Constitutional (failure to thrive), Metabolic (lactic acidosis).	TRUE	TRUE	hypertrophic cardiomyopathy, Wolff-Parkinson-White syndrome	Cardiomyopathy		Only three patients with pathogenic variants reported as of 2019. Hypertrophic cardiomyopathy following viral infection occurred in two cases.	Lactic acidosis	Increased lipid deposition, accumulation of enlarged and abnormal mitochondria, complex I deficiency	Increased cerebrospinal fluid (CSF) lactate.	None	None	Mseqdr Gene Card: https://mseqdr.org/mitobook.php?Gene=NDUFAF1
163	NDUFAF2	NDUFA12L	Mitochondrial NADH Dehydrogenase (complex I) assembly factor 2 (NDUFA12-like)	Mitochondrion.	Mitochondrion	Molecular chaperone for mitochondrial respiratory chain complex I assembly (PMID:16200211).	OXPHOS	Oxidative Phosphorylation	I			Nuclear, Chromosome 5	Autosomal recessive inheritance;	12 pathogenic or likely pathogenic variants, and 29 variants of uncertain significance, in clinvar.	Not specified	Mitochondrial complex I deficiency; Leigh syndrome (LS); OMIM: 256000; mesh: C0023264; Leigh syndrome, 256000; LS; OMIM 618233: Mitochondrial complex I deficiency, nuclear type 10	Infantile onset, between 28 days and 1 year; Childhood onset, between 1 and 5 years	Central nervous system (global developmental delay, episodic encephalopathy, seizures, ataxia, dysmetria, brain MRI showing leukoencephalopathy, signal abnormalities in deep gray matter, brainstem, and spinal cord, white matter abnormalities consistent with Leigh syndrome, neuropathologic examination shows necrosis and spongy degeneration, and Wallerian degeneration of the spinal tracts), Muscle …	TRUE	FALSE	#N/A	#N/A		A progressive disorder with episodic decompensation provoked by concurrent infection and early death may occur.	Lactic acidosis.	Complex I deficiency	Increased cerebrospinal fluid (CSF) lactate. Decreased mitochondrial complex I activity in various tissues.	None	None	MSeqDR Gene Card: https://mseqdr.org/mitobook.php?gene=NDUFAF2
164	NDUFAF3	C3orf60	NDUFAF3	Nucleus. Mitochondrion inner membrane.	Mitochondrion inner membrane	Essential factor for mitochondrial NADH:ubiquinone oxidoreductase complex (complex I) assembly.	OXPHOS	Oxidative Phosphorylation	I			Nuclear, Chromosome 3	Autosomal recessive inheritance;	7 pathogenic or likely pathogenic variants, and 21 variants of uncertain significance, in ClinVar.	Not specified	Mitochondrial complex I deficiency; Leigh syndrome (LS)	Congenital onset, present at birth; Neonatal onset, within the first 28 days of life; Infantile onset, between 28 days and 1 year; Childhood onset, between 1 and 5 years	Central nervous system (global developmental delay, neurodevelopmental regression, Leigh syndrome, myoclonus, seizures, hypertonia, hyperreflexia, leukomalacia, abnormal brain MRI typically showing bilateral and symmetric hyperintensities), Muscle (hypotonia), Pulmonology (irregular respiration, respiratory failure), Ophthalmologic (optic atrophy, poor eye contact), GI (poor feeding), Renal (hydr…	TRUE	FALSE	#N/A	#N/A		Rare disease, reported in 3 unrelated families as of 2019 with infancy-onset Leigh syndrome and early death.	Lactic acidosis, elevated alanine.	Complex I deficiency, and partial reducion of complexes III, IV, and V.	Increased cerebrospinal fluid (CSF) lactate. Complex I deficiency in patient fibroblasts.	None	None	MSeqDR Gene Card: https://mseqdr.org/mitobook.php?gene=NDUFAF3
165	NDUFAF4	C6orf66	NDUFAF4	Mitochondrion.	Mitochondrion	Involved in the assembly of mitochondrial NADH:ubiquinone oxidoreductase complex (complex I).	OXPHOS	Oxidative Phosphorylation	I			Nuclear, Chromosome 6	Autosomal recessive inheritance;	1 pathogenic variant, and 36 variants of uncertain significance, in ClinVar.	Not specified	Fatal neonatal lactic acidosis; Leigh syndrome (LS)	Congenital onset, present at birth; Neonatal onset, within the first 28 days of life; Infantile onset, between 28 days and 1 year	Central nervous system (severe developmental delay, encephalopathy, irritability, spasticity, hyperreflexia, seizures, dystonia, poor spontaneous movements, brain MRI showing supratentorial and infratentorial atrophy atrophy, demyelination, signal changes in basal ganglia), Muscle (myopathy, hypotonia), cardiac (hypertrophic cardiomyopathy), Audiology (sensorineural hearing loss), Ophthalmology (…	TRUE	TRUE	hypertrophic cardiomyopathy	Cardiomyopathy		Severe lactic acidosis with neonatal mortality or severe neurological disability for surviving children.	Lactic acidosis.	Complex I deficiency.	Increased cerebrospinal fluid (CSF) lactate.	None	None	MSeqDR Gene Card: https://mseqdr.org/mitobook.php?gene=NDUFAF4
166	NDUFAF5	C20orf7	NDUFAF5	Mitochondrion inner membrane, matrix side.	Mitochondrion inner membrane	Arginine hydroxylase involved in the assembly of mitochondrial NADH:ubiquinone oxidoreductase (complex I).	OXPHOS	Oxidative Phosphorylation	I			Nuclear, Chromosome 20	Autosomal recessive inheritance;	5 pathogenic variants. 8 pathogenic or likely pathogenic variants, and 18 variants of uncertain significance, in ClinVar.	2 common variants: c.749G > T:p.G250V, Ashkenazi Jewish founder mutation, carrier rate of 1/290. c.836T > G:p.M279R, 0.0009 allele frequency in East Asian population.	Mitochondrial complex I deficiency; Neonatal lactic acidosis; Leigh syndrome	Antenatal onset, prior to birth; Congenital onset, present at birth; Infantile onset, between 28 days and 1 year; Childhood onset, between 1 and 5 years	Central nervous system (global developmental delay, neurodevelopmental regression, intellectual disability, Leigh syndrome, ataxia, seizures, progressive spasticity, movement disorder, chorea, dystonia, dysarthria, agenesis of the corpus callosum), Muscle (diaphragmatic hernia), cardiac (cardiopulmonary arrest), Endocrine (adrenal insufficiency), Ophthalmologic (nystagmus, ptosis, optic atrophy),…	TRUE	FALSE	#N/A	#N/A		Variable phenotype from severe neonatal lactic acidosis with early death to Leigh syndrome with mild progression that stabilizes in adolescence.	Lactic acidosis.	Complex I deficiency, combined OXPHOS deficiency and variable complex IV activities in some individuals.	Increased cerebrospinal fluid (CSF) lactate.	None	None	MSeqDR Gene Card: https://mseqdr.org/mitobook.php?gene=NDUFAF5
167	NDUFAF6	C8orf38	NDUFAF6	Isoform 1: Mitochondrion inner membrane, on matrix side.; Isoform 2: Cytoplasm and Nucleus.	Mitochondrion inner membrane	Involved in assembly of mitochondrial NADH:ubiquinone oxidoreductase complex (complex I).	OXPHOS	Oxidative Phosphorylation	I			Nuclear, Chromosome 8	Autosomal recessive inheritance;	18 pathogenic or likely pathogenic variants, and 12 variants of uncertain significance, in ClinVar.	Not specified	Leigh syndrome (LS); Mitochondrial complex I deficiency, nuclear type 17	Infantile onset, between 28 days and 1 year; Childhood onset, between 1 and 5 years	Central nervous system (global developmental delay, neurodevelopmental regression, gait difficulties, dystonia, dysarthria, rigidity, ataxia, seizures, abnormal brain MRI showing white matter changes consistent with Leigh syndrome), Muscle (hypotonia, muscle atrophy), Skeletal (scoliosis, pes planus), Metabolic (lactic acidosis).	TRUE	FALSE	#N/A	#N/A		Leigh syndrome onset in infancy or early childhood with variable severity. Brain magnetic resonance spectroscopy showing increased choline peak (PMID: 27623250)	Lactic acidosis.	Complex I electron transport chain enzyme deficiency.	Complex I deficiency in liver and fibroblasts liver; brain spectroscopy shows increase choline peak (PMID: 27623250).	None	None	MSeqDR Gene Card: https://mseqdr.org/mitobook.php?gene=NDUFAF6
168	NDUFB10	#N/A	NDUFB10, CI-PDSW,	Mitochondrion inner membrane, on matrix side; Peripheral membrane protein.	Mitochondrion inner membrane	Accessory subunit of the mitochondrial membrane respiratory chain NADH dehydrogenase (Complex I). PDSW subunit.	OXPHOS	Oxidative Phosphorylation	I			Nuclear, Chromosome 16	Autosomal recessive inheritance;	2 pathogenic or likely pathogenic variants in MSeqDR-LSDB, and 6 variants of uncertain significance, in ClinVar.	Not specified	Fatal infantile lactic acidosis.; Cardiomyopathy.; Complex I deficiency.	Neonatal onset, within the first 28 days of life	cardiac (prenatal diagnosed hypertrophic cardiomyopathy, cardiomegaly, biventricular dysfunction with depressed output, hypotension), Pulmonology (hypoxia, bilateral pneumothoraxes, severe pulmonary hypertension), Prenatal (nonimmune hydrops, lung hypoplasia, symmetric intrauterine growth restriction), Metabolic (fatal infantile lactic acidosis (peak 29 millimolar lactate, complex I deficiency - …	FALSE	TRUE	prenatal diagnosed hypertrophic cardiomyopathy, cardiomegaly, biventricular dysfunction with depressed output, hypotension	Cardiomyopathy		Single female case report identified to date who died at 27 hours of life.	Lactic acidosis (peak 29 millimolar), increased lactate:pyruvate ratio, increased alanine, increased proline, increased long-chain acylcarnitines, and 3-hydroxyacylcarnitines	Complex I deficiency. Reduced NDUFB10 expression. Rarefied with decreased cristae.	Complex I deficiency in heart and liver; Reduced NDUFB10 expression in heart (and less so in fibroblasts and liver); Hepatic moderate microvesicular steatosis; Increased cardiac lipid. Urine: increased lactate, 3-hydroxybutyric, 2-hydroxybutyric, and glyoxalic species.	None.	None	MSeqDR Gene Card: https://mseqdr.org/mitobook.php?gene=NDUFB10
169	NDUFB11	NP17.3, CI-ESSS	NDUFB11	Mitochondrion inner membrane; Single-pass membrane protein.	Mitochondrion inner membrane	Accessory subunit of the mitochondrial membrane respiratory chain NADH dehydrogenase (Complex I). Required for assembly of complex I membrane, and thus for assembly of holocomplex I enzyme.	OXPHOS	Oxidative Phosphorylation	I			Nuclear, Chromosome X	X-linked inheritance;	3 Pathogenic point mutations/ single bp deletion, 1 likely pathogenic point mutation	1 pathogenic variant in literature (c.276_278del, p.F93del; PMID: 27488349). 4 pathogenic or likely pathogenic variants, and 6 variants of uncertain significance, in ClinVar.	Early-onset infantile multisystemic organ failure; Linear skin defects with multiple congenital anomalies; Chronic encephalopathy with severe developmental delay and intellectual disability.; Congenital sideroblastic anemia; Histiocytoid cardiomyopathy	Antenatal onset, prior to birth; Congenital onset, present at birth; Neonatal onset, within the first 28 days of life	Central nervous system (global developmental delay, encephalopathy, intellectual disability, seizures, hypotonia, corpus callosum agenesis), Muscle (myopathy), cardiac (dilated cardiomyopathy, histiocytoid cardiomyopathy, hypertrophic cardiomyopathy), Ophthalmologic (microphthalmia, strabismus, nystagmus), Dermatologic (linear skin defects including atrophyic hyperpigmented streaks of face, neck,…	TRUE	TRUE	dilated cardiomyopathy, histiocytoid cardiomyopathy, hypertrophic cardiomyopathy	Cardiomyopathy		One of rare x-linked mitochondrial diseases and one that may cause dermatological symptoms and congenital sideroblastic anemia. Histiocytoid cardiomyoapthy is fatal if not treated early in life (PMID: 25921236). Phenotype may be variable, and not all individuals have skin defects (PMID: 30423443).	Metabolic acidosis.	Complex I deficiency (PMID: 30423443).	Reduced complex I expression in patient fibroblasts. Reportedly no detectable complex I present in male who died. Females may be challenging to biochemically assess due to presence of a wild-type NDUFB11 allele on their second X chromosome.	Review of 2 new cases and 13 published cases with NDUFB11 disease (PMID: 30423443).	Female carriers may be healthy.	MSeqDR Gene Card: https://mseqdr.org/mitobook.php?gene=NDUFB11
170	NDUFB3	B12	NDUFB3	Mitochondrial inner membrane on matrix side; Single-pass membrane protein.	Mitochondrion inner membrane	Accessory subunit of the mitochondrial membrane respiratory chain NADH dehydrogenase (complex I)	OXPHOS	Oxidative Phosphorylation	I			Nuclear, Chromosome 2	Autosomal recessive inheritance;	4 pathogenic or likely pathogenic variants, and 7 variants of uncertain significance, in ClinVar.	Frequent pathogenic variant in Ireland: c.64T > C, p.Trp22Arg	Mitochondrial complex I deficiency; Multisystem disease	Antenatal onset, prior to birth; Congenital onset, present at birth; Neonatal onset, within the first 28 days of life; Infantile onset, between 28 days and 1 year	Central nervous system (global developmental delay, encephalopathy, hypotonia), Muscle (hypotonia), Constitutional (prematurity, severe intrauterine growth restriction, failure to thrive), Dysmorphism (distinctive facies), Metabolic (episodic metabolic acidosis, lactic acidosis)	TRUE	FALSE	#N/A	#N/A		Rare disease reported in 2 unrelated patients as of 2019 with onset in utero or in infancy. Premature delivery and intrauterine growth restriction is frequent. Early death may occur.	Lactic acidosis	Complex I deficiency, variation in fiber size and shape	Complex I deficiency in patient fibroblasts.	Very rare disorder; natural history not reported for this specific gene defect.; Natural disease course and genotype-phenotype correlations in complex I deficiency caused by nuclear gene defects (130 cases) was published in 2012 (PMID:22644603).	None	MSeqDR Gene Card: https://mseqdr.org/mitobook.php?gene=NDUFB3
171	NDUFS1	CI-75k	NDUFS1	Mitochondrion inner membrane on matrix side.	Mitochondrion inner membrane	Core subunit of the mitochondrial membrane respiratory chain NADH dehydrogenase (complex I).	OXPHOS	Oxidative Phosphorylation	I			Nuclear, Chromosome 2	Autosomal recessive inheritance;	20 pathogenic or likely pathogenic variants and 21 uncertain significance variants in ClinVar	c.755A > G:p.D252G has been seen in several unrelated individuals (PMID: 11349233, 21458341, and 24952175)	Leigh syndrome (LS); Leigh syndrome spectrum encephalopathy; Leukoencephalopathy; Mitochondrial complex I deficiency	Antenatal onset, prior to birth; Congenital onset, present at birth; Neonatal onset, within the first 28 days of life; Infantile onset, between 28 days and 1 year; Childhood onset, between 1 and 5 years	Central nervous system (developmental delay, developmental regression, intellectual disability, leukoencephalopathy, cystic leukoencephalopathy with progressive cavitations, Leigh syndrome, ataxia, dystonia, dystonic posturing, reduced spontaneous movements, spasticity, hemiparesis, irritability, hyperreflexia, hypotonia/hypertonia, microcephaly), Peripheral nervous system (neuropathy), Ophthalmo…	TRUE	TRUE	bradycardia, hypertrophic cardiomyopathy, pulmonary hypertension	Cardiomyopathy		Neurologic regression following illness has been reported, after which some skills were gradually regained (PMID: 24952175 and 30770271). Pathogenic variants may cause leukoencephalopathy or Leigh syndrome spectrum encephalopathy.	Normal to elevated lactate including neonatal lactic acidosis (PMID: 25615419), Metabolic acidosis	Complex I deficiency	Elevated CSF lactate, elevated urine lactate, complex I deficiency in liver and fibroblasts	Natural disease course and genotype-phenotype correlations in complex I deficiency caused by nuclear gene defects (130 cases) was published in 2012 (PMID:22644603)	None	MSeqDR Gene Card: https://mseqdr.org/mitobook.php?gene=NDUFS1
172	NDUFS2	CI-49	NDUFS2	Mitochondrion inner membrane on matrix side.	Mitochondrion inner membrane	Core subunit of the mitochondrial membrane respiratory chain NADH dehydrogenase (complex I).	OXPHOS	Oxidative Phosphorylation	I			Nuclear, Chromosome 1	Autosomal recessive inheritance;	4 pathogenic or likely pathogenic variants and 26 uncertain significance variants in ClinVar	c.875T4C:p.M292T has been seen in several reportedly unrelated individuals (PMID: 20819849)	Mitochondrial complex I deficiency; Leigh syndrome; Isolated Leber's Hereditary Optic Neuropathy (LHON)-like; Neonatal lactic acidosis	Congenital onset, present at birth; Neonatal onset, within the first 28 days of life; Infantile onset, between 28 days and 1 year; Childhood onset, between 1 and 5 years; Adult onset, at the age of 16 years or later	Central nervous system (developmental delay, developmental regression, Leigh syndrome, cerebellar atrophy, hemiparesis, ataxia, dystonia, dysarthria, hypotonia, intention tremor, irritability, lethargy, brisk reflexes/clonus), cardiac (hypertrophic cardiomyopathy), pulmonary (recurrent sleep apnea, central apnea, apneic episodes, tracheostomy placement, respiratory insufficiency, respiratory arre…	TRUE	TRUE	hypertrophic cardiomyopathy	Cardiomyopathy		Isolated optic neuropathy (Leber Hereditary Optic Neuropathy- like with onset at 6 years, 7 years, and 22 years was reported in three siblings - PMID: 28031252). Several case reports of individuals first coming to medical attention due to vomiting and failure to thrive in the first year of life (PMIDs: 11220739, 20819849, 23266820).	Normal to elevated lactate (reports of neonatal lactic acidosis - PMID: 11220739 and 20819849)	Complex I deficiency	Normal to elevated cerebrospinal fluid (CSF) lactate; complex I deficiency in fibroblasts, tricarboxylic acid (TCA) cycle intermediates on urine organic acid analysis; liver autopsy in one individual showed hepatocyte hypereosinophilia, microvesicular steatosis, and mitochondrial hyperplasia - PMID: 31411514	Natural disease course and genotype-phenotype correlations in complex I deficiency caused by nuclear gene defects (130 cases) was published in 2012 (PMID:22644603).	None.	MSeqDR Gene Card: https://mseqdr.org/mitobook.php?gene=NDUFS2
173	NDUFS3	#N/A	NDUFS3	Mitochondrion inner membrane.	Mitochondrion inner membrane	NDUFS3 is one of 7 subunits that comprise the iron-sulfur protein fraction of respiratory chain complex I.	OXPHOS	Oxidative Phosphorylation	I			Nuclear, Chromosome 11	Autosomal recessive inheritance;	7 pathogenic or likely pathogenic variants, and 17 variants of uncertain significance, in ClinVar.	1 common pathogenic variant: p.R199W	Mitochondrial complex I deficiency, nuclear type 8 (MC1DN8); Leigh syndrome (LS)	Infantile onset, between 28 days and 1 year; Childhood onset, between 1 and 5 years; Juvenile onset, between the age of 5 and 15 years	Central nervous system (motor development regression, encephalopathy, dystonia, quadriparesis, brain MRI showing white matter, basal ganglia, and/or brainstem abnormalities consistent with Leigh syndrome), Muscle (hypotonia), Ophthalmologic (optic atrophy); Pulmonology (respiratory insufficiency); GI (pancreatitis, dysphagia); Skeletal (kyphoscoliosis), Metabolic (lactic acidosis) (PMID: 14729820…	TRUE	FALSE	#N/A	#N/A		Rare disease reported in 4 patients with Leigh syndrome and variable severity disease, with range of onset from 7 months to 9 years old (PMID: 14729820, 22499348, 30140060)	Lactic acidosis.	Complex I deficiency.	Increased cerebrospinal fluid (CSF) lactate. Increased urine lactate, pyruvate, malate. Decreased complex I activity and supercomplexes in patient-derived lymphocytes (PMID: 30140060).	None.	None	Mseqdr Gene Card: https://mseqdr.org/mitobook.php?Gene=NDUFS3
174	NDUFS4	AQDQ, CI-18	NDUFS4	Mitochondrion inner membrane on matrix side.	Mitochondrion inner membrane	Accessory subunit of the mitochondrial membrane respiratory chain NADH dehydrogenase (complex I).	OXPHOS	Oxidative Phosphorylation	I			Nuclear, Chromosome 5	Autosomal recessive inheritance;	5 pathogenic or likely pathogenic variants and 1 uncertain significance variants in clinvar	C.462dela:p.k154fs (reported to be Ashkenazi Jewish founder mutation but also seen in other ethnicities - PMID: 19107570, 19364667, and 24020637); c.393dupa:p.E132Rfs*15 seen in Hutterite population (PMID: 27671926).	Leigh syndrome (LS); Mitochondrial complex I deficiency; Late-onset Parkinsonism and dystonia	Congenital onset, present at birth; Neonatal onset, within the first 28 days of life; Infantile onset, between 28 days and 1 year; Juvenile onset, between the age of 5 and 15 years	Central nervous system (developmental delay, developmental regression, Leigh syndrome, brain atrophy, seizures, hyporeflexia, hyperreflexia, lethargy, decreased reactivity, decreased spontaneous movements, dysphagia, dysarthria, fasciculations, irritability, tremor, contractures, dystonia, ataxia, parkinsonism, bradykinesia, tremor, hypotonia, hypertonia, microcephaly), cardiac (hypertrophic card…	TRUE	TRUE	hypertrophic cardiomyopathy, bradycardia, hypertension	Cardiomyopathy		A late-onset dystonia/Parkinsonism phenotype has been reported (PMID: 29264396)	Normal to elevated lactate, elevated alanine	Complex I deficiency, ragged red fibers, lipid accumulation	Elevated cerebrospinal fluid (CSF) lactate; elevated urine lactate; complex I deficiency in liver and fibroblasts	Natural disease course and genotype-phenotype correlations in complex I deficiency caused by nuclear gene defects (130 cases) was published in 2012 (PMID:22644603)	None.	MSeqDR Gene Card: https://mseqdr.org/mitobook.php?gene=NDUFS4
175	NDUFS6	#N/A	NDUFS6	Mitochondrion inner membrane.	Mitochondrion inner membrane	Accessory subunit that is one of seven subunits in the iron-sulfur protein fraction of complex I.	OXPHOS	Oxidative Phosphorylation	I			Nuclear, Chromosome 5	Autosomal recessive inheritance;	6 pathogenic or likely pathogenic variants, and 19 variants of uncertain significance, in ClinVar.	Not specified	Fatal neonatal lactic acidosis; Leigh syndrome (LS)	Neonatal onset, within the first 28 days of life	CNS (severe encephalopathy, episodic neurodevelopmental regression with infection, lethargy, coma, seizures, hypotonia, stiffness, few or absent spontaneous movement, poor reflexes, Leigh syndrome, abnormal brain MRI with lesions in corticospinal tracts, medulla, and basal ganglia), Pulmonology (abnormal breathing, hypoventilation), Ophthalmologic (roving eye movements, strabismus, nystagmus), GI…	TRUE	FALSE	#N/A	#N/A		All early published case reports document fatal neonatal lactic acidosis, but more recent reports suggest broader phenotypic and severity spectrum (PMID: 30948790).	Elevated lactate, elevated ammonia, severe acidosis	Decreased complex I activity and assembly.	Elevated cerebrospinal fluid (CSF) lactate; complex I assembly defect in patient fibroblasts; increased urine lactate and tricarboxylic acid (TCA) cycle intermediates.	NDUFS6 case report and literature review, including 9 total cases (PMID: 30948790)	None	MSeqDR Gene Card: https://mseqdr.org/mitobook.php?gene=NDUFS6
176	NDUFS7	CI-20, PSST	NDUFS7	Mitochondrion inner membrane, on matrix side.	Mitochondrion inner membrane	Core subunit of the mitochondrial membrane respiratory chain NADH dehydrogenase (complex I).	OXPHOS	Oxidative Phosphorylation	I			Nuclear, Chromosome 19	Autosomal recessive inheritance;	4 pathogenic or likely pathogenic variants and 7 uncertain significance variants in ClinVar	c.364G > A:p.V122M was seen in the homozygous state in 4 individuals from 3 Dutch families (PMID: 10360771 and 22644603).	Leigh syndrome (LS)	Infantile onset, between 28 days and 1 year; Childhood onset, between 1 and 5 years	Central nervous system [developmental delay, developmental regression (especially following viral/febrile illness), Leigh syndrome, dysarthria, hemiplegia, ataxia, dystonia, seizures, lethargy, episodic truncal extension, muscle weakness, contractures, intention tremor, hyperreflexia, hypotonia), Ophthalmologic (optic atrophy, nystagmus, ophthalmoplegia), GI (feeding difficulty, vomiting, gastroe…	TRUE	TRUE	tachycardia, hypertension	Cardiomyopathy	PMID: 22644603	Leigh syndrome is seen in practically all reported cases (PMID: 22644603).	Normal to elevated lactate.	Complex I deficiency, ragged red fibers	Elevated lactate in cerebrospinal fluid (CSF); complex I deficiency in patient fibroblasts	Natural disease course and genotype-phenotype correlations in complex I deficiency caused by nuclear gene defects (130 cases) was published in 2012 (PMID:22644603)	None	MSeqDR Gene Card: https://mseqdr.org/mitobook.php?gene=NDUFS7
177	NDUFS8	#N/A	NDUFS8	Mitochondrion	Mitochondrion	Core subunit of the mitochondrial membrane respiratory chain NADH dehydrogenase (Complex I)	OXPHOS	Oxidative Phosphorylation	I			Nuclear, Chromosome 11	Autosomal recessive inheritance;	13 pathogenic or likely pathogenic variants, and 16 variants of uncertain significance, in ClinVar.	Not specified	Leigh syndrome (LS); Progressive external ophthamoplegia-plus (PMID: 23430795); Mitochondrial complex I deficiency, nuclear type 2	Infantile onset, between 28 days and 1 year; Childhood onset, between 1 and 5 years; Juvenile onset, between the age of 5 and 15 years	Central nervous system (global developmental delay, Leigh syndrome, dystonia, difficulty walking, seizures, hyperreflexia, dyskinesia, dysarthria, abnormal brain MRI showing white matter abnormalities consistent with Leigh syndrome), muscle (hypotonia), cardiac (hypertrophic cardiomyopathy), pulmonology (respiratory insufficiency, episodic apnea), ophthalmologic (nystagmus, progressive external o…	TRUE	TRUE	hypertrophic cardiomyopathy	Cardiomyopathy		Leigh syndrome onset in early infancy or childhood with variable severity. Later-onset and milder PEO-plus phenotype reported in three children from a consanguineous family (PMID: 23430795).	Lactic acidosis. Increased pyruvate.	Complex I deficiency.	Increased cerebrospinal fluid (CSF) lactate. Complex I deficiency in patient fibroblasts and liver.	None	None	MSeqDR Gene Card: https://mseqdr.org/mitobook.php?gene=NDUFS8
178	NDUFV1	CI-51K	NDUFV1	Mitochondrion inner membrane on matrix side.	Mitochondrion inner membrane	Core subunit of the mitochondrial membrane respiratory chain NADH dehydrogenase (complex I).	OXPHOS	Oxidative Phosphorylation	I			Nuclear, Chromosome 11	Autosomal recessive inheritance;	14 pathogenic or likely pathogenic variants and 18 uncertain significance variants in ClinVar	c.1156C > T:p.R386C is thought to be a South Asian founder mutation (PMID: 29976978 and 23266820), although also seen in individuals reported to be Caucasian (PMID: 23266820), and Columbian (PMID: 23562761).	Mitochondrial complex I deficiency; Mitochondrial leukodystrophy and myoclonic epilepsy; Leigh syndrome (LS); Leigh syndrome spectrum (LSS)	Antenatal onset, prior to birth; Infantile onset, between 28 days and 1 year; Childhood onset, between 1 and 5 years; Juvenile onset, between the age of 5 and 15 years	Central nervous system (developmental delay, developmental regression including rapid psychomotor regression, leukoencephalopathy, cystic leukoencephalopathy with progressive cavitations, Leigh syndrome, brain atrophy, thin corpus callosum, epilepsy, ataxia, spasticity, contractures, dystonia, dysphagia, dysarthria, dysmetria, involuntary movements, decreased spontaneous movements, chorea, hemiba…	TRUE	FALSE	#N/A	#N/A		Pathogenic variants can cause leukoencephalopathy or Leigh syndrome spectrum.	Lactic acidosis, normal to elevated alanine, metabolic acidosis	Normal to decreased complex I activity, diffuse lipid accumulation, subsarcolemmal mitochondrial accumulation and clumping (PMID: 17162199); myofibrillar disorganization, abnormal mitochondrial crests (PMID: 21696386)	Normal to elevated cerebrospinal fluid (CSF) lactate; normal to elevated urine lactate; normal to deficient complex I in liver; complex I deficiency in patient fibroblasts	Natural disease course and genotype-phenotype correlations in complex I deficiency caused by nuclear gene defects (130 cases) was published in 2012 (PMID:22644603).	None	MSeqDR Gene Card: https://mseqdr.org/mitobook.php?gene=NDUFV1
179	NDUFV2	CI-24k	NDUFV2	Mitochondrion inner membrane.	Mitochondrion inner membrane	Core subunit of the mitochondrial membrane respiratory chain NADH dehydrogenase (complex I)	OXPHOS	Oxidative Phosphorylation	I			Nuclear, Chromosome 18	Autosomal recessive inheritance;	4 pathogenic or likely pathogenic, and 20 variants of uncertain significance, in ClinVar.	c.120 + 5_120 + 8del (alternative nomenclature c.IVS2 + 1delGTAA) seen in homozygous state in affected individuals from two unrelated families (PMID: 12754703 and 26008862), and compound heterozygous state in a third family (PMID: 26008862).	Mitochondrial complex I deficiency; Leigh syndrome (LS); Neonatal lactic acidosis	Congenital onset, present at birth; Neonatal onset, within the first 28 days of life; Infantile onset, between 28 days and 1 year	Central nervous system (developmental delay, developmental regression, Leigh syndrome, seizures, brain atrophy, progressive spasticity, microcephaly, hypotonia), cardiac (hypertrophic cardiomyopathy, cardiac arrest), Ophthalmologic (optic atrophy, nystagmus), GI (feeding difficulty, failure to thrive), Metabolic (lactic acidosis)	TRUE	TRUE	hypertrophic cardiomyopathy, cardiac arrest	Cardiomyopathy		May cause neonatal lactic acidosis.	Lactic acidosis, including neonatal lactic acidosis (PMID: 26008862)	Complex I deficiency, fiber size variation, scattered atrophic fibers, subsarcolemmal accumulation of mitochondria, abnormal mitochondria with whorled cristae, lipid inclusion (PMID: 26008862)	Complex I deficiency in patient fibroblasts.	Natural disease course and genotype-phenotype correlations in complex I deficiency caused by nuclear gene defects (130 cases) was published in 2012 (PMID:22644603)	None	MSeqDR Gene Card: https://mseqdr.org/mitobook.php?gene=NDUFV2
180	NFU1	HIRIP5	NFU1	Mitochondrion. Cytoplasm, cytosol.	Mitochondrion	Plays essential role in production of iron-sulfur (Fe-S) clusters for the normal maturation of lipoate-containing 2-oxoacid (alpha-ketoacid) dehydrogenases and for the assembly of the mitochondrial respiratory chain complexes.	OXPHOS	Oxidative Phosphorylation	Accessory			Nuclear, Chromosome 2	Autosomal recessive inheritance;	7 pathogenic or likely pathogenic variants, and 18 variants of uncertain significance, in ClinVar.	Not specified	Multiple mitochondrial dysfunctions syndrome 1 (MMDS1)\	Neonatal onset, within the first 28 days of life; Infantile onset, between 28 days and 1 year	Central nervous system (global developmental delay, neurodevelopmental regression, lethargy, decreasing responsiveness, abnormal brain MRI showing white matter lesions or cystic leukoencephalopathy, brain histopathology showing spongiform degeneration, astrogliosis, and white matter necrosis), Muscle (weakness), cardiac (pulmonary artery hypertension, obstructive vasculopathy), Pulmonary (respira…	TRUE	TRUE	pulmonary artery hypertension, obstructive vasculopathy	Cardiomyopathy	PMID: 31970900	Severe neonatal or infantile-onset disorder of systemic energy metabolism, resulting in weakness, respiratory failure, lack of neurologic development, lactic acidosis, and early death.	Lactic acidosis. Increased serum glycine, leucine, isoleucine, and valine.	Decreased activity of mitochondrial respiratory complexes including complex II.	Increased urinary 2-hydroxybutyrate, decreased pyruvate dehydrogenase complex activity, decreased 2-oxoacid dehydrogenases activities.	None	None	MSeqDR Gene Card: https://mseqdr.org/mitobook.php?gene=NFU1
182	NUBPL	C14orf127	NUBPL	Mitochondrion.	Mitochondrion	Involved in assembly of iron-sulfur clusters early in the assembly pathway of complex I (mitochondrial membrane respiratory chain NADH dehydrogenase).	OXPHOS	Oxidative Phosphorylation	I			Nuclear, Chromosome 14	Autosomal recessive inheritance;	12 pathogenic or likely pathogenic, and 16 variants of uncertain significance, in ClinVar.	Not specified	Mitochondrial complex I deficiency, nuclear type 21	Infantile onset, between 28 days and 1 year; Childhood onset, between 1 and 5 years	Central nervous system (global developmental delay, neurodevelopmental regression, episodic regression, normal or impaired cognitive capacity, leukoencephalopathy, ataxia, dystonia, difficulty walking, upper motor neuron signs, absence seizures (in some patients), poor speech, dysarthria, spasticity, hyperreflexia, extensor plantar responses, leukodystrophy, brain MRI with confluent or multifocal…	TRUE	FALSE	#N/A	#N/A		Complex I deficiency with leukoencephalopathy and unique MRI pattern. Variable disease severity and progression.	Lactic acidosis.	Electron transport chain complex I enzyme deficiency	#N/A	None.; Reported cognitive capabilities varied between normal and significantly deficient. Complex I deficiency ranged between 27% and 83% of normal, and there was no correlation between residual complex I activity and clinical severity (PMID: 23553477).	None	MSeqDR Gene Card: https://mseqdr.org/mitobook.php?gene=NUBPL
183	OPA1	#N/A	OPA1	Mitochondrion inner membrane on intermembrane space side, detected at mitochondrial-associate membrane (MAM) contact sites between endoplamic reticulum and mitochondrion membranes.	Mitochondrial membrane	Participates in inner mitochondrial membrane fusion to regulate mitochondrial stability and energy output.	Mitochondrial dynamics	Other				Nuclear, Chromosome 3	Autosomal dominant inheritance;	103 pathogenic or likely pathogenic variants, and 99 variants of uncertain significance, in ClinVar.	Not specified	Optic atrophy 1 (OPA1); Dominant optic atrophy plus syndrome (DOA plus); Optic atrophy with deafness, ophthalmoplegia, myopathy, ataxia, and neuropathy; Mitochondrial DNA depletion syndrome 14 (MTDPS14); Behr syndrome (autosomal recessive)	Childhood onset, between 1 and 5 years	Central nervous system (intellectual disability, motor delay, progressive ataxia, progressive spasticity, dysmetria, tremor, impaired gait, hyperreflexia, pyramidal signs, posterior column sensory loss, cerebellar atrophy), Peripheral nervous system (axonal sensorineural polyneuropathy), Muscle (myopathy), Ophthlamologic (insidious onset visual impairment in early childhood, loss of visual acuity…	TRUE	FALSE	#N/A	#N/A		Autosomal dominant optic atrophy is a phenotypically variable disorder with incomplete penetrance, having bimodal onset in early childhood (median 5 years) and young adulthood (21 to 30 years). Behr syndrome is an autosomal recessive progressive multisystem disorder onset in first decade, where heterozygous carriers may have isolated optic atrophy.	Lactic acidosis.	Mitochondrial DNA depletion, mitochondrial DNA deletions, ragged red fibers.	Increased cerebrospinal fluid (CSF) lactate. Reduced mitochondrial complex I activity in fibroblasts. Histology shows degeneration of retinal ganglion cells.	2010 study of 76 probands reported (PMID: 20417570); Disease progression reported in 158 Australian ADOA patients with confirmed OPA1 mutations (PMID: 18656536).	None	MSeqDR Gene Card: https://mseqdr.org/mitobook.php?gene=OPA1
184	OPA3	#N/A	OPA3	Mitochondrion.	Mitochondrion	Outer mitochondrial membrane lipid metabolism regulator.	Phospholipid metabolism	Metabolism			Phospholipid metabolism	Nuclear, Chromosome 19	Autosomal dominant inheritance; Autosomal recessive inheritance;	14 pathogenic or likely pathogenic variants, and 119 variants of uncertain significance, in ClinVar.	Not specified	Methylglutaconic aciduria, type III, autosomal recessive (MGCA3) or Costeff syndrome; Autosomal dominant optic atrophy 3; Optic atrophy 3 with cataract (OPA3)	Infantile onset, between 28 days and 1 year; Childhood onset, between 1 and 5 years; Juvenile onset, between the age of 5 and 15 years	Central nervous system (cognitive deficit, extrapyramidal dysfunction, ataxia, dysarthria, spasticity, tremor, mild extrapyramidal signs, chorea, hyperreflexia), Ophthalmologic (early-onset bilateral optic atrophy, cataract in first decade of life, decreased visual acuity).	TRUE	FALSE	#N/A	#N/A		Early-onset bilateral optic atrophy and later-onset spasticity. Increased prevalence in individuals of Jewish-Iraqi origin.	None	None	Increased urine 3-methylglutaconic acid, glutaric acid, and 3- hydroxyglutaric acid.	None	None	MSeqDR Gene Card: https://mseqdr.org/mitobook.php?gene=OPA3
185	PANK2	C20orf48, NBIA1	PANK2	Isoform 1: Mitochondrion; Isoform 2: Cytoplasm; Isoform 3: Cytoplasm; Isoform 4: Cytoplasm	Mitochondrion	Master regulator of coenzyme A (CoA) biosynthesis.	Intermediary metabolism	Metabolism			Intermediary metabolism	Nuclear, Chromosome 20	Autosomal recessive inheritance;	43 pathogenic or likely pathogenic variants, and 49 variants of uncertain significance, in ClinVar.	Not specified	HARP syndrome; Neurodegeneration with brain iron accumulation 1 (NBIA1)	Infantile onset, between 28 days and 1 year; Childhood onset, between 1 and 5 years; Juvenile onset, between the age of 5 and 15 years; Adult onset, at the age of 16 years or later	Central nervous system (developmental regression, progressive dementia, dystonia, spasticity, orofacial dyskinesia, dysarthria, dysphagia, extrapyramidal movements, brain MRI shows decreased signal intensity in the pallidal nuclei with central hyperintensity ("eye of the tiger" sign on T2 scan)), Muscle (hypotonia), Ophthalmologic (retinitis pigmentosa), Hematologic (acanthocytosis, Hypoprebetali…	TRUE	FALSE	#N/A	#N/A		Relentlessly progressive course onset in first or second decade with brain iron accumulation. Distinguished from NBIA1 by the presence of hypobetalipoproteinemia and acanthocytosis.	Acanthocytosis.	None	None	NBIAready: Online Collection of Natural History Patient- reported Outcome Measures. (https://clinicaltrials.gov/ct2/show/NCT02587858)	None	MSeqDR Gene Card: https://mseqdr.org/mitobook.php?gene=PANK2
186	PARS2	ProRS	PARS2	Mitochondrion matrix	Mitochondrion matrix	Mitochondrial aminoacyl-tRNA synthetase that activates and transfers proline to its cognate tRNA for mitochondrial translation.	mRNA translation_protein synthesis	mtDNA Gene Expression		tRNA synthetase		Nuclear, Chromosome 1	Autosomal recessive inheritance;	5 pathogenic variants in literature. 8 pathogenic or likely pathogenic variants, and 6 variants of uncertain significance, in ClinVar.	Not specified	EIEE75: Early infantile epileptic encephalopathy-75 (PMID: 29410512)	Neonatal onset, within the first 28 days of life	Central nervous system (profound global developmental delay, intellectual disability, refractory seizures, epileptic encephalopathy, hypsarrhythmia, axial hypotonia, microcephaly (down to -6 SD), spasticity, hyperreflexia, extensor plantar responses, absent speech, brain MRI findings of frontal cortical atrophy, thin corpus callosum, cerebral atrophy, hypomyelination, white matter abnormalities i…	TRUE	TRUE	cardiomyopathy	Cardiomyopathy		Onset of severe refractory seizures in the first months of life. Early death may occur.	Lactic acidosis	None	Increased cerebral spinal fluid (CSF) lactate.	None	In EIEE75 patients, compound heterozygous variants in the PARS2 gene were reported to be segregating with disorder but no functional studies have been reported as of 2019.	MSeqDR Gene Card: https://mseqdr.org/mitobook.php?gene=PARS2
187	PC	#N/A	PC	Mitochondrion matrix	Mitochondrion matrix	Carboxylates pyruvate to form oxaloacetate. It is a key regulatory enzyme in gluconeogenesis, lipogenesis, and neurotransmitter synthesis.	Intermediary metabolism	Metabolism			Intermediary metabolism	Nuclear, Chromosome 11	Autosomal recessive inheritance;	18 pathogenic or likely pathogenic variants	p.Ala610Thr is an Algonquin founder mutation, associated with infantile PC deficiency.	Pyruvate carboxylase deficiency; Leigh syndrome (LS)	Congenital onset, present at birth; Neonatal onset, within the first 28 days of life; Infantile onset, between 28 days and 1 year	Central nervous system (developmental delay, intellectual disability, Leigh syndrome, hypokinetic-rigid syndrome, high- amplitude tremor, seizures, movement disorder, clonus, abnormal brain MRI showing gliosis, cystic lesions consistent with Leigh syndrome, neuronal loss in cerebral cortex, periventricular leukomalacia, subcortical leukodystrophy), Muscle (hypotonia), Hepatic (hepatomegaly), Rena…	TRUE	FALSE	#N/A	#N/A		Typically presents as lactic acidosis. Biochemically unique condition because of paradoxical ketosis: high dextrose concentrations increase ketonuria. As many as 5% of alleles are not found by exon sequencing, requiring a high index of suspicion to make the diagnosis.	Lactic acidosis, elevated pyruvate, and normal or elevated lactate:pyruvate ratio. Hyperammonemia. Elevated alanine, citrulline, proline and lysine. Reduced aspartic acid and glutamine. Ketones are elevated and acetoacetate:betahydroxybutyrate ratio may be high.Hypernatremia.	None	Urine: Elevated alanine, citrulline, and lysine. Reduced aspartic acid and glutamine. PC enzyme activity is usually less than 5% of that observed in control in patient fibroblasts or lymphoblasts (PMID: 20301764).	A pyruvate carboxylase deficiency GeneReviews is available online. PC deficiency is "characterized in most affected individuals by failure to thrive, developmental delay, recurrent seizures, and metabolic acidosis. Three clinical types are recognized: Type A (infantile form), in which most affected children die in infancy or early childhood. Type B (severe neonatal form), in which affected infant…	None	MSeqDR Gene Card: https://mseqdr.org/mitobook.php?gene=PC
188	PDHA1	PDHA	PDHA1	Mitochondrion matrix.	Mitochondrion matrix	The pyruvate dehydrogenase complex catalyzes the overall conversion of pyruvate to acetyl-CoA.	Intermediary metabolism	Metabolism			Intermediary metabolism	Nuclear, Chromosome X	X-linked inheritance;	73 pathogenic and 31 likely pathogenic variants reported in ClinVar.	Not specified	Pyruvate dehydrogenase E1-alpha deficiency (PDHAD); Leigh syndrome (LS); Congenital lactic acidosis; Intermittent isolated acute ataxia; Peripheral neuropathy	Antenatal onset, prior to birth; Congenital onset, present at birth; Neonatal onset, within the first 28 days of life; Infantile onset, between 28 days and 1 year; Childhood onset, between 1 and 5 years; Juvenile onset, between the age of 5 and 15 years; Adult onset, at the age of 16 years or later	Central Nervous System (Leigh Syndrome, ventriculomegaly, agenesis of the corpus callosum, seizures, dystonia, congenital or acquired microcephaly), Muscle (myopathy, exercise intolerance), Peripheral nervous system (peripheral neuropathy), Metabolic (metabolic acidosis, elevated lactate and pyruvate with low or normal lactate:pyruvate ratio), Dysmorphic features (telecanthus, flat philtrum, thin…	TRUE	FALSE	#N/A	#N/A		PDH deficiency can either present as a metabolic-prominent phenotype with severe lactic acidosis (usually from nonsense mutations) or as a neurologic-prominent phenotype with hypotonia, Leigh syndrome, dystonia or epilepsy as the presenting sign (usually from missense mutations).	Elevated lactate and pyruvate, low or normal lactate:pyruvate ratio, elevated alanine.	Pyruvate dehydrogenase enzymatic deficiency may be seen (but is easier to measure in fibroblasts). Note, a muscle biopsy is not indicated in this condition as first-line investigation.	Elevated lactate and pyruvate with low or normal lactate:pyruvate ratio in cerebrospinal fluid (CSF); elevated lactate in the urine; Pyruvate dehydrogenase enzymatic deficiency in cultured skin fibroblasts	Two published studies: 371 patients (PMID:22896851) and 59 patients (PMID:23021068).; Ongoing natural history study (NCT03056794).	Zebrafish model of PDH E2 (a different genetic cause of PDH deficiency) has neurologic dysfunction and embryonic lethality, and shows improvement with ketogenic diet (PMID:15070761).	MSeqDR Gene Card: https://mseqdr.org/mitobook.php?gene=PDHA1
189	PDHA2	#N/A	PDHA2	Mitochondrion matrix.	Mitochondrion matrix	Functions as the alpha subunit for the pyruvate dehydrogenase (PDH) complex specifically in the testis.	Intermediary metabolism	Metabolism			Intermediary metabolism	Nuclear, Chromosome 4	Autosomal recessive inheritance;	1 pathogenic variant in ClinVar.	Not specified	Male factor infertility	Adult onset, at the age of 16 years or later	Testicular (azoospermia, sperm immotility or necrospermia)	FALSE	FALSE	#N/A	#N/A		Causes nonsyndromic, male factor infertility	None	None	None	None	De-repression of the testis-specific PDHA2 gene was seen in human somatic cells of a female PDC deficiency patient with ompound heterozygosity in PDHX encoding the E3-binding protein (PMID: 27343776).	MSeqDR Gene Card: https://mseqdr.org/mitobook.php?gene=PDHA2
190	PDHB	PDHE1	PDHE1	Mitochondrion matrix.	Mitochondrion matrix	Forms the E1 beta subunit of the pyruvate dehydrogenase (PDH) complex.	Intermediary metabolism	Metabolism			Intermediary metabolism	Nuclear, Chromosome 3	Autosomal recessive inheritance;	4 pathogenic or likely pathogenic variants, and 17 variants of uncertain significance, in ClinVar.	p.M101V	Pyruvate dehydrogenase (PDH) complex deficiency; Leigh syndrome (LS)	Antenatal onset, prior to birth; Congenital onset, present at birth; Neonatal onset, within the first 28 days of life; Infantile onset, between 28 days and 1 year; Childhood onset, between 1 and 5 years	Central nervous system (Leigh syndrome, epilepsy, hypotonia, spasticity, dysgenesis of the corpus callosum), Ophthalmologic (strabismus, ptosis), Constitutional (short stature, intrauterine growth restriction), Metabolic (lactic acidosis, elevated pyruvate, normal lactate:pyruvate ratio, hyperammonemia).	TRUE	FALSE	#N/A	#N/A		An autosomal recessive phenocopy of PDH deficiency caused by mutations in X-linked gene, PDHA1.	Lactic acidosis, elevated pyruvate, normal lactate:pyruvate ratio, elevated alanine	#N/A	Low PDH enzyme activity in patient fibroblasts.	Molecular characterization of 82 patients with pyruvate dehydrogenase complex deficiency, including 11 patients with PDHB mutations (PMID: 21914562); Natural History and Advanced Genetic Study of Pyruvate Dehydrogenase Complex Deficiencies; (NCT03056794)	None	MSeqDR Gene Card: https://mseqdr.org/mitobook.php?gene=PDHB
191	PDHX	DLDBP, E3BP, OPDX, PDX1, proX	PDHX	Mitochondrion matrix.	Mitochondrion matrix	Dihydrolipoamide dehydrogenase (E3) binding protein of pyruvate dehydrogenase complex, required for anchoring dihydrolipoamide dehydrogenase (E3).	Intermediary metabolism	Metabolism			Intermediary metabolism	Nuclear, Chromosome 11	Autosomal recessive inheritance;	15 pathogenic or likely pathogenic variants and 21 uncertain significance variants in ClinVar	Not specified	Congenital lactic acidosis due to PDX1 deficiency (PDHXD); Leigh syndrome (LS)	Neonatal onset, within the first 28 days of life; Infantile onset, between 28 days and 1 year; Childhood onset, between 1 and 5 years; Juvenile onset, between the age of 5 and 15 years	Central nervous system (gross motor developmental delay, Leigh syndrome, hypotonia, agenesis of the corpus callosum, spastic diplegia), Ophthalmologic (optic nerve atrophy), GI (vomiting), Hematologic (hemolytic anemia), Metabolic (lactic acidosis, hyperammonemia)	TRUE	FALSE	#N/A	#N/A		Manifestations are highly variable from severe to subtle even within the same family. Romani patients tend to be more severely affected	Elevated lactate and pyruvate, low or inappropriately normal lactate:pyruvate ratio, elevated alanine, elevated ammonia	PDH deficiency (but easier to assay in cultured skin fibroblasts).	Elevated lactate and pyruvate, with low or inappropriately normal lactate/pyruvate ratio in cerebrospinal fluid (CSF); low PDH activity in cultured skin fibroblasts.	Natural History and Advanced Genetic Study of Pyruvate Dehydrogenase Complex Deficiencies (NCT03056794) is ongoing.	None	MSeqDR Gene Card: https://mseqdr.org/mitobook.php?gene=PDHX
192	PDP1	PPM2C, PDPC	PDP1	Mitochondrion matrix.	Mitochondrion matrix	Dephosphorylates (thereby activating) the pyruvate dehydrogenase (PDH) complex subunit E1-alpha.	Intermediary metabolism	Metabolism			Intermediary metabolism	Nuclear, Chromosome 8	Autosomal recessive inheritance;	4 pathogenic or likely pathogenic variants, and 39 variants of uncertain significance, in ClinVar.	Not specified	Pyruvate dehydrogenase phosphatase deficiency; Primary lactic acidosis; Leigh syndrome (LS)	Neonatal onset, within the first 28 days of life; Infantile onset, between 28 days and 1 year	Central nervous system (intellectual diability, encephalopathy, seizures, ataxia, hypotonia, Leigh syndrome, brain MRI showing basal ganglia lesions and cerebral edema), GI (dysphagia), Ophthalmologic (nystagmus), Metabolic (lactic acidosis, ketoacidosis, hypoglycemia)	TRUE	FALSE	#N/A	#N/A		Presents biochemically and clinically similar to PDH deficiency in infancy, with encephalopathy and congenital lactic acidosis, distinguished by proportional elevation of pyruvate.	Elevated lactate and pyruvate with normal lactate:pyruvate ratio, elevated free fatty acids, elevated betahydroxybutyrate and acetoacetate (ketones), elevated alanine, low blood glucose	Reduced electron transport chain complexes I + III activities. Fibrosis within individual islands of muscle cells.	Elevated urine ketones, lactate, 3-hydroxy isovaleric, 2-ethyl 3- hydroxy propionic acids, alphia-ketoglutaric +/- fumarate; low PDH phosphatase activity, low PDH enzyme activity in fibroblasts that may or may not increase with dichloroacetate (DCA).	None.	None	MSeqDR Gene Card: https://mseqdr.org/mitobook.php?gene=PDP1
193	PDSS1	TPT, DPS	PDSS1	Mitochondrion.	Mitochondrion	Supplies decaprenyl diphosphate, the precursor for the side chain of the isoprenoid quinone (coenzyme Q10). A heterodimer formed by PDSS1 and PDSS2 functions to isoprenylate benzoquinone in the CoQ biosynthesis pathway.	OXPHOS	Oxidative Phosphorylation	Accessory			Nuclear, Chromosome 10	Autosomal recessive inheritance;	6 pathogenic or likely pathogenic variants, and 18 variants of uncertain significance, in ClinVar.	Not specified	Coenzyme Q10 deficiency, primary, 2 (COQ10D2)	Childhood onset, between 1 and 5 years; Juvenile onset, between the age of 5 and 15 years	Central nervous system (intellectual disability, hyperreflexia), Peripheral nervous system (peripheral neuropathy, areflexia), muscle (exercise intolerance), cardiac (valvulopathy, aortic regurgitation, mitral regurgitation, pulmonary artery hypertension), constitutional (obesity, macrocephaly), audiology (sensorineural hearing loss), ophthalmologic (optic atrophy), dermatologic (livedo reticular…	TRUE	TRUE	valvulopathy, aortic regurgitation, mitral regurgitation, pulmonary artery hypertension	Other	PMID: 25126048	Consider diagnosis in patient with primary coenzyme Q10 deficiency. Only 2 patients in same family have been reported.	Increased serum lactate.	Decrease coenzyme Q10; complex I + III and II +III; pathology shows mitochondrial aggregates.	Coenzyme Q10 deficiency in leukocytes.	None	None	MSeqDR Gene Card: https://mseqdr.org/mitobook.php?gene=PDSS1
194	PDSS2	C6orf210	PDSS2	Mitochondrion.	Mitochondrion	Supplies decaprenyl diphosphate, the precursor for the side chain of the isoprenoid quinone (coenzyme Q). A heterodimer formed by PDSS1 and PDSS2 functions to isoprenylate benzoquinone in the CoQ biosynthesis pathway.	OXPHOS	Oxidative Phosphorylation	Accessory			Nuclear, Chromosome 6	Autosomal recessive inheritance;	9 pathogenic or likely pathogenic variants, and 39 variants of uncertain significance, in ClinVar.	Not specified	Coenzyme Q10 deficiency, primary, 3 (COQ10D3); Leigh syndrome (LS)	Infantile onset, between 28 days and 1 year	Central nervous system (Leigh syndrome, encephalopathy, ataxia, dystonia, seizures, status epilepticus, hypotonia, brain MRI showing bilateral basal ganglia signal abnormalities); cardiac (cardiomyopathy), Renal (nephrotic syndrome, proteinuria, edema), Ophthalmologic (retinopathy, cortical blindness); Audiology (sensorineural hearing loss), GI (feeding difficulty), Metabolic (lactic acidosis, co…	TRUE	TRUE	cardiomyopathy	Cardiomyopathy		Leigh syndrome with steroid resistant-nephrotic syndrome. Rare disorder, reported in one patient who died at 8 months old.	Lactic acidosis	Reduced levels of CoQ10 (ubiquinone), reduced activities of complex I + III and II + III of the mitochondrial respiratory chain on frozen muscle homogenates.	Proteinuria, reduced CoQ10 levels may be detectable in patient fibroblasts or leukocytes.	None	None	MSeqDR Gene Card: https://mseqdr.org/mitobook.php?gene=PDSS2
195	PET100	C19orf79	PET100	Mitochondrion membrane; Single-pass membrane protein.	Mitochondrial membrane	Required for mitochondrial complex IV (COX) assembly (PMID: 8702496)	OXPHOS	Oxidative Phosphorylation	IV			Nuclear, Chromosome 19	Autosomal recessive inheritance;	2 pathogenic or likely pathogenic variants, and 3 variants of uncertain significance, in ClinVar.	Founder mutation in Lebanese population: c.3G > C; p.Met1Ile	Mitochondrial complex IV deficiency; Leigh Syndrome (LS)	Neonatal onset, within the first 28 days of life; Infantile onset, between 28 days and 1 year	Central nervous system (global developmental delay, neurodevelopmental regression, seizures, mixed hypotonia and hypertonia, Leigh syndrome, abnormal brain MRI consistent with Leigh syndrome), Audiology (hearing loss), Ophthalmologic (cataracts, cortical blindness), Pulmonary (respiratory insufficiency), Constitutional (failure to thrive), Metabolic (lactic acidosis) - PMID: 24462369, 25293719)	TRUE	FALSE	#N/A	#N/A		Neonatal-onset fatal disorder described in four Lebanese families (PMID: 24462369, 25293719, and 31406627).	Lactic acidosis, elevated alanine, elevated glutamine	Decreased or loss of COX histochemical activity, and reduced complex IV activity (PMID: 24462369 and 25293719).	Increased cerebrospinal fluid (CSF) lactate. Reduced complex IV activity in patient fibroblasts (PMID: 24462369 and 25293719).	None. Clinical review of literature published in 2019 (PMID: 31406627)	None	MSeqDR Gene Card: https://mseqdr.org/mitobook.php?gene=PET100
196	PMPCA	INPP5E	PMPCA	Mitochondrion matrix and inner membrane.	Mitochondrion	Alpha subunit of a proteolytic heterodimer (together with PMPCB), responsible for cleaving the transit peptide from nuclear-encoded mitochondrial proteins.	Protein processing_degradation	Protein Targeting to Mitochondria				Nuclear, Chromosome 9	Autosomal recessive inheritance;	8 pathogenic or likely pathogenic variants, and 6 variants of uncertain significance, in ClinVar.	Not specified	Spinocerebellar ataxia, autosomal recessive 2 (SCAR2); Severe multisystemic syndrome	Neonatal onset, within the first 28 days of life; Infantile onset, between 28 days and 1 year; Childhood onset, between 1 and 5 years; Juvenile onset, between the age of 5 and 15 years	Central nervous system (global developmental delay, intellectual disability, severe progressive encephalopathy, ataxia, incoordination, dysarthria, dystonia, spasticity, hyperreflexia, tremor, dysmetria, brain MRI showing cerebellar hypoplasia and Leigh syndrome features - PMID: 30617178), Muscle (hypotonia, weakness), Ophthalmologic (nystagmus, saccadic smooth pursuit, blindness), Skeletal (pes …	TRUE	FALSE	#N/A	#N/A		Neurological disease of variable severity ranging from early- onset severe progressive encephalopathy to adolescent-onset static ataxia (PMID: 25808372, 27148589, and 30617178)	Lactic acidosis.	None	Elevated cerebrospinal fluid (CSF) lactate. Reduced α-MPP levels and impaired frataxin production and processing in patient fibroblasts. Brain histology shows atrophy of cerebellum granular cell layer, abnormal Purkinje cells, and reactive gliosis.	None	None	MSeqDR Gene Card: https://mseqdr.org/mitobook.php?gene=PMPCA
197	PNPLA8	IPLA2-2	PNPLA8	Endoplasmic reticulum membrane. Single-pass membrane protein. Golgi apparatus membrane. Cytoplasm, perinuclear region.	Other	Calcium-independent phospholipase A2, which cleaves membrane phospholipids by catalzying the hydrolysis of the sn- 2 position of glycerophospholipids, phosphatidyl serine, and to a lower extent phosphatidyl choline.	Phospholipid metabolism	Metabolism			Phospholipid metabolism	Nuclear, Chromosome 7	Autosomal recessive inheritance;	1 pathogenic or likely pathogenic variant, and 4 variants of uncertain significance, in ClinVar.	Not specified	Mitochondrial myopathy with lactic acidosis; Weaver syndrome (neuodegenerative disease in cattle, PMID: 26992691)	Childhood onset, between 1 and 5 years; Juvenile onset, between the age of 5 and 15 years	Central nervous system (severe global developmental delay, loss of ambulation, loss of fine motor skills, spasticity, toe-walking, dystonia, dysmetria, dysarthria, complex partial seizures, abnormal brain MRI showing progressive cerebellar atrophy), Muscle (hypotonia, fatigue, proximal muscle weakness; Gower sign), Constitutional (thin habitus, microcephaly), Metabolic (lactic acidosis).	TRUE	FALSE	#N/A	#N/A		Rare disease onset in childhood with progressive symptoms and specific muscle abnormalities on electron microscopy (PMID: 25512002 and 29681094).	Lactic acidosis. Increased pyruvate.	Small strophic muscle fibers, degenerating mitochondria, disarray of mitochondrial cristae, subsarcolemmal aggregates of abnormal mitochondria with concentric lamellar membranes.	Deficiency of 5-methyltetrahydrofolate in cerebrospinal fluid (CSF).	None	None	MSeqDR Gene Card: https://mseqdr.org/mitobook.php?gene=PNPLA8
198	PNPT1	DFNB70	PNPT1	Mitochondrion intermembrane space; Peripheral membrane protein.	Mitochondrion intermembrane space	Mitochondrial RNA-binding protein implicated in numerous RNA metabolic processes that catalyzes phosphorolysis of single-stranded polyribonucleotides processively in the 3'-to-5' direction. Component of the mitochondrial degradosome (mtEXO) complex, that degrades 3' overhang double-stranded RNA with a 3'-to-5' directionality in an ATP-dependent manner. Is required for correct processing and polya…	mRNA translation_protein synthesis	mtDNA Gene Expression		Other		Nuclear, Chromosome 2	Autosomal recessive inheritance;	18 pathogenic or likely pathogenic variants, and 16 variants of uncertain significance, in ClinVar.	Not specified	Combined oxidative phosphorylation deficiency 13 (COXPD13); Deafness, autosomal recessive 70 (DFNB70); Leigh syndrome (PMID: 28645153)	Infantile onset, between 28 days and 1 year; Childhood onset, between 1 and 5 years	Central nervous system (global developmental delay, neurodevelopmental regression, cognitive decline, loss of purposeful hand movements, encephalopathy, dystonia, spasticity, choreoathetosis, orofacial dyskinesias, brain MRI showing leukodsytrophy, T2-weighted hyperintensities in the putamen and caudate nuclei, or delayed myelination - PMID: 28594066), Peripheral nervous system (peripheral neurop…	TRUE	FALSE	#N/A	#N/A		A variable disorder that ranges from early onset sensorineural hearing loss to static, nonprogressive neurologic disorder onset between 6 and 9 months old after normal early development to Leigh syndrome.	Lactic acidosis.	Peripheral accumulation of abnormal mitochondria	Increased cerebrospinal fluid (CSF) lactate. Mitochondrial respiratory chain deficiencies of complexes III and IV in liver and in patient fibroblasts (PMID: 27759031)	#N/A	Individuals with early-onset sensorineural hearing loss that appears isolated may develop in late adult (40s) a "progressive neurodegenerative course with ataxia, dystonia, and cognitive decline" and "in their 50s and 60s, all have developed the additional features of optic nerve atrophy, spasticity, and incontinence" (PMID: 30244537).	MSeqDR Gene Card: https://mseqdr.org/mitobook.php?gene=PNPT1
199	POLG	#N/A	POLG	Mitochondrion matrix, mitochondrion nucleoid.	Mitochondrion	Involved in the replication and proofreading of mitochondrial DNA.	DNA repair and nucleic acid modification	mtDNA Gene Expression		Other		Nuclear, Chromosome 15	Autosomal dominant inheritance; Autosomal recessive inheritance;	151 pathogenic or likely pathogenic variants, and 395 variants of uncertain significance, in ClinVar.	Not specified	Progressive external ophthalmoplegia, autosomal recessive; Progressive external ophthalmoplegia, autosomal dominant (PEOA1); Mitochondrial recessive ataxia syndrome (includes SANDO and SCAE); Mitochondrial DNA depletion syndrome 4B (MNGIE type, MTDPS4B); Mitochondrial DNA depletion syndrome 4A (Alpers type, MTDPS4A)	Childhood onset, between 1 and 5 years; Juvenile onset, between the age of 5 and 15 years; Adult onset, at the age of 16 years or later	Central nervous system (developmental delay, memory difficulties, parkinsonism, seizures, status epilepticus, epilepsia partialis continua, myoclonus, cerebellar ataxia, gait ataxia, positive romberg sign, rigidity, bradykinesia, abnormal brain MRI showing findings of Leigh syndrome or Alpers- Huttonlocher syndrome including bilateral thalamic lesions, cerebellar white matter lesions, neuronal lo…	TRUE	TRUE	mitral valve prolapse, mitral insufficiency, cardiomyopathy	Cardiomyopathy		Wide variety of clinical syndromes onset from childhood (typically autosomal recessive inheritance) through adulthood (typically autosomal dominant inheritance) across a broad spectrum of often overlapping multisystem, progressive, manifestations. The 6 leading disorders caused by POLG mutations are Alpers-Huttenlocher syndrome(one of most severe phenotypes), childhood myocerebrohepatopathy spect…	Lactic acidosis, increased creatine kinase (CK)	Ragged red fibers, increased variation in fiber size, necrotic and atrophic fibers with centralized nuclei, multiple mitochondrial DNA deletions, mitochondrial depletion, decreased activity of cytochrome c oxidase (COX, complex IV), subsarcolemmal accumulations of abnormally shaped mitochondria on electronmicroscopy. Myopathic changes on electromyogram (EMG).	Increased cerebrospinal fluid (CSF) protein. Liver: microvesicular steatosis, hepatocyte dropout, micronodular cirrhosis, abnormal bile duct architecture, bile duct proliferation, mitochondrial depletion. Urine: Intermittent 3-methylglutaconic aciduria, ethylmalonic aciduria, and dicarbonic aciduria.	Overview of POLG clinical phenotypes (2010, PMID: 20818731).; Review of the clinical spectrum and natural history of early-onset diseases due to DNA polymerase gamma mutations (2017, PMID: 28471437).; Identification of Large- Scale Mutations of POLG Gene by QMPSF in Patients With Mitochondrial DNA Instability (ClinicalTrials.gov Identifier: NCT00831948).	Several POLG online databases and/or resources exist to support variant pathogenicity assertions and genotype-phenotype correlations:; NIEHS, NIH Human DNA Polymerase Gamma Mutation Database: (https://tools.niehs.nih.gov/polg/(PMID:15913923).; POLG pathogenicity predicition server (http://polg.bmb.msu.edu) (PMID: 28480171).	MSeqDR Gene Card: https://mseqdr.org/mitobook.php?gene=POLG
200	POLG2	MTPOLB, p55	POLG2	Mitochondrion matrix.	Mitochondrion matrix	Mitochondrial polymerase processivity subunit, which binds to single stranded DNA, stimulates the polymerase and exonuclease activities, and increases the processivity of the enzyme.	DNA repair and nucleic acid modification	mtDNA Gene Expression		Other		Nuclear, Chromosome 17	Autosomal dominant inheritance; Autosomal recessive inheritance;	3 pathogenic point mutations/ indels, 12 multigene deletions, 2 likely pathogenic point mutations/indels	0	Progressive external ophthalmoplegia with mitochondrial DNA deletions, autosomal dominant 4 (PEOA4); Mitochondrial DNA depletion syndrome 16, autosomal recessive; Isolated epilepsy; Fulminant hepatic failure; Adult-onset syndromic sensory neuropathy, ataxia and parkinsonism (PMID: 28078310)	Neonatal onset, within the first 28 days of life; Infantile onset, between 28 days and 1 year; Childhood onset, between 1 and 5 years; Juvenile onset, between the age of 5 and 15 years; Adult onset, at the age of 16 years or later	Central nervous system (developmental delay, lethargy, refractory, seizures, abnormal brain MRI showing cerebellar atrophy, thin corpus callosum), Muscle (exercise intolerance, weakness, muscle pain, hypotonia), cardiac (cardiac conduction abnormalities), Ophthalmologic (ptosis, progressive external ophthalmoplegia (PEO), cortical blindness), Hepatic (hepatic failure, hepatomegaly, jaundice, micr…	TRUE	TRUE	cardiac conduction abnormalities	Other		Typically progressive disorder of variable severity and widely variable age of onset from infancy to adulthood.	Lactic acidosis, increased creatine kinase (CK), increased liver enzymes.	Multiple mitochondrial DNA (mtDNA) deletions, decreased activity of cytochrome c oxidase (COX, complex IV).	Reduced mtDNA copy number and decreased mRNA levels of POLG2 in patient fibroblasts.	None	None	MSeqDR Gene Card: https://mseqdr.org/mitobook.php?gene=POLG2
201	PSAP	SAP1, GLBA	PSAP	Lysosome Prosaposin is secreted as a fully glycosylated 70 kDa protein composed of complex glycans. Mitochondrion (PMID: 12377771).	Mitochondrion	A precursor of several small nonenzymatic glycoproteins termed 'sphingolipid activator proteins' (SAPs) that assist in the lysosomal hydrolysis of sphingolipids.	Mitochondrial fatty acid metabolism	Metabolism			Mitochondrial fatty acid metabolism	Nuclear, Chromosome 10	Autosomal recessive inheritance;	20 pathogenic or likely pathogenic variants, and 34 variants of uncertain significance, in ClinVar.	Not specified	Gaucher disease, atypical; Krabbe disease, atypical; Combined SAP deficiency; Metachromatic leukodystrophy, SAP-b deficiency; Combined SAP deficiency	Neonatal onset, within the first 28 days of life; Infantile onset, between 28 days and 1 year; Childhood onset, between 1 and 5 years; Juvenile onset, between the age of 5 and 15 years; Adult onset, at the age of 16 years or later	Central nervous system (hyperkinetic movements, seizures, clonic seizures, seizures, ataxia, loss of speech, dysarthria, dysphagia, spasticity, extensor plantar responses, exaggerated Moro reflex, abnormal brain MRI showing hypomyelination and demyelination, thin corpus callosum, periventricular white matter changes, neuronal loss, fibrillary astrocytes), Muscle (hypotonia, myoclonus, fasciculati…	TRUE	FALSE	#N/A	#N/A		Varying phenotypes typically presenting in infancy with early death. Lyosomal enzyme analyses will not detect all cases.	Saposin deficiency.	Lysosomal storage disease.	Variable with condition.	Krabbe Disease Global Patient Registry Krabbe Disease (NCT02993796).; A Long-term Follow-up Study of Gaucher Disease Gaucher Disease (NCT03190837).; The Natural History of Metachromatic Leukodystrophy Metachromatic Leukodystrophy; (NCT00639132).	Glycoprotein saposin B (SapB) binds Coenzyme Q10 (CoQ10) in human cells. Psap and/or SapB regulates CoQ10 levels in HepG2 cells, especially in their mitochondria (PMID: 25320454).PSAP is a mitochondrial resident protein sharing homology with mitochondrial carrier protein. PSAP was detected in a mitochondria-enriched fraction, and PSAP immunofluorescence was present in a punctate pattern that colo…	MSeqDR Gene Card: https://mseqdr.org/mitobook.php?gene=PSAP
202	PUS1	#N/A	PUS1	Isoform 1: Mitochondrion; Isoform 2: Nucleus.	Mitochondrion	Converts specific uridines to pseudouridine in a number of tRNA substrates. Acts on positions 27/28 in the anticodon stem and also positions 34 and 36 in the anticodon of an intron containing tRNA. Involved in regulation of nuclear receptor activity through pseudouridylation of SRA1 RNA.	DNA repair and nucleic acid modification	mtDNA Gene Expression		Nucleotide Modification		Nuclear, Chromosome 12	Autosomal recessive inheritance;	8 pathogenic or likely pathogenic, and 31 variants of uncertain significance, in ClinVar.	"Persian" (Iranian) missense pathogenic variant: c.656C >T; p.Arg116Trp.	Mitochondrial myopathy and sideroblastic anemia 1 (MLASA1)	Infantile onset, between 28 days and 1 year; Childhood onset, between 1 and 5 years	Central nervous system (intellectual disability in some patients), Muscle (progressive myopathy, exercise intolerance, generalized limb muscle atrophy), Hematologic (sideroblastic anemia, transfusion dependent), Endocrine (delayed growth, failure to thrive, delayed pubertal development), Dysmorphic features (microcephaly, micrognathia, high philtrum, distichiasis (double row of eyelashes), high-a…	TRUE	FALSE	#N/A	#N/A		Rare autosomal recessive oxidative phosphorylation disorder onset in childhood that is specific to skeletal muscle and bone marrow. 6 of the 11 known patients reported as of 2019 originate from the Shiraz region of Iran and have a common founder mutation (PMID: 31641589).	Lactic acidosis, increased serum ferritin, microcytic hypochromic anemia with ringed sideroblasts.	Decreased mitochondrial respiratory complexes I and IV activities. Fat droplets in sarcoplasm and mitochondria. Mitochondrial paracrystalline inclusion bodies.	Bone marrow biopsy shows erythroid hyperplasia, ringed sideroblasts on peripheral smear and bone marrow, pappenheimer bodies, and iron-loaded mitochondria on electron microscopy.	None	MLASA1 is phenotypically similar to two other disorders, which are MLASA2 due to biallelic pathogenic variants in the nuclear gene YARS2 and MLASA3 due to pathogenic variants in the mitochondrial gene MTATP6 (PMID:	MSeqDR Gene Card: https://mseqdr.org/mitobook.php?gene=PUS1
203	RARS2	DALRD2, RARSL	RARS	Mitochondrion matrix.	Mitochondrion matrix	Mitochondrial aminoacyl-tRNA synthetase that activates and transfers arginine to its cognate tRNA for mitochondrial translation.	mRNA translation_protein synthesis	mtDNA Gene Expression		tRNA synthetase		Nuclear, Chromosome 6	Autosomal recessive inheritance;	31 pathogenic or likely pathogenic, and 41 variants of uncertain significance, in ClinVar.	Not specified	Pontocerebellar hypoplasia, type 6 (PCH6); Progressive encephalopathy with edema, hypsarrhythmia and optic atrophy (PMID: 31536827); Hydrops fetalis (PMID: 26083569)	Antenatal onset, prior to birth; Congenital onset, present at birth; Neonatal onset, within the first 28 days of life	Central nervous system (profound developmental delay, nonverbal, severe intellectual disability, severe epileptic encephalopathy, infantile spasms, epilepsy, spasticity, dysarthria, action and audiogenic myoclonus, postural tremor, bradykinesia, hyperreflexia, hypotonia, poor head control, pyramidal symptoms, extrapyramidal symptoms, microcephaly, brain MRI finding of pontocerellar hypoplasia, ve…	TRUE	TRUE	cardiomyopathy	Cardiomyopathy		A variably severe and progressive presentation with onset at birth or in early neonatal period, and may be fatal in childhood. Patients have been described who lack pontocerellar involvement (PMID: 27769281 and 26970947). Consanguineous adult siblings were reported at age ages 20 and 24 years with moderate-severe intellectual disability and congenital, progressive, myoclonic epilepsy (PMID: 29881…	Lactic acidosis	Deficient activities of respiratory chain enzymes.	Elevated cerebrospinal fluid (CSF) lactate.	None. Clinical and mutation spectrum in 5 RARS2 patients with pontocerebellar hypoplasia phenotype described in 2013 (PMID: 22569581)	None	MSeqDR Gene Card: https://mseqdr.org/mitobook.php?gene=RARS2
204	RMND1	C6orf96, RMD1	RMND1	Mitochondrion, may localize in mitochondrial RNA granules (PMID:25604853)	Mitochondrion	Required for mitochondrial translation, possibly by coordinating the assembly or maintenance of the mitochondrial ribosome (PMID: 23022098).	mRNA translation_protein synthesis	mtDNA Gene Expression		Other		Nuclear, Chromosome 6	Autosomal recessive inheritance;	17 pathogenic or likely pathogenic, and 9 variants of uncertain significance, in ClinVar	South Asian founder mutation: c.1349G > C	Combined oxidative phosphorylation deficiency 11	Neonatal onset, within the first 28 days of life; Infantile onset, between 28 days and 1 year; Childhood onset, between 1 and 5 years	Central nervous system (global developmental delay, hypotonia, lethargy, seizures, myoclonic jerks, leukoencephalopathy, little spontaneous movement, microcephaly, MRI findings of cortical atrophy, spinal cord atrophy, thin corpus callosum, hypomyelination, pachygyria, prominent sulci, delayed myelination, white matter abnormalities), Peripheral nervous system (neuropathy, hyporeflexia, tongue fa…	TRUE	TRUE	cardiomyopathy, periventricular calcifications, prolonged QT syndrome - in 1 patient (PMID: 29071585	Cardiomyopathy		Mitochondrial cytopathy with chronic renal involvement, which may be refractory to standard therapy but have good outcome with renal transplant. Congenital or early infantile onset disorder with variable severity but early demise may occur in some individuals.	Elevated lactate, elevated potassium (from renal impairment)	Multiple respiratory chain enzyme activity deficiencies.	Elevated cerebrospinal fluid (CSF) lactate; lack of myelinated fibers no sural nerve biopsy.	Review of 32 cases and 14 additional cases was published in 2016, which showed "congenital sensorineural deafness, hypotonia, developmental delay and lactic acidemia are common clinical manifestations, with disease onset under 2 years. Renal involvement is more prevalent than seizures (66% vs 44%). In addition, median survival time was longer in patients with renal involvement compared with those…	None	MSeqDR Gene Card: https://mseqdr.org/mitobook.php?gene=RMND1
205	RNASEH1	#N/A	RNASEH1	Mitochondrion and nuclear isoforms (depends on which initiation AUG codons, encoding Met1 or Met27, are adopted).	Mitochondrion	Endonuclease that specifically stabilizes and degrades the RNA of RNA-DNA hybrids, or R-loops (PMID: 10497183). It is also required to process RNA primers of mitochondrial DNA (PMID: 31178343).	DNA repair and nucleic acid modification	mtDNA Gene Expression		Other		Nuclear, Chromosome 2	Autosomal recessive inheritance;	3 pathogenic or likely pathogenic variants, and 8 variants of uncertain significance, in ClinVar.	Not specified	Chronic progressive external ophthalmoplegia (CPEO); Progressive external ophthalmoplegia (PEO) with mitochondrial DNA deletions, autosomal recessive 2; Association with susceptibility to type I diabetes mellitus (PMID: 29204916)	Adult onset, at the age of 16 years or later	Central nervous system (cognitive impairment, spino-cerebellar ataxia, impaired gait coordination, postural instability, dysmetria, dysarthria, hyperreflexia, brain MRI shows cerebellar atrophy), Peripheral nervous system (sensorimotor demyelinating neuropathy of lower limbs), Muscle (muscle weakness of lower limbs, exercise intolerance, increased fatigability, muscle atrophy, muscle pain, dyspha…	TRUE	TRUE	right bundle branch block	Other		Adult-onset progressive disorders in early twenties to forties with PEO and progressive neurologic involvement.	Lactic acidosis, increased creatine kinase	Mitochondrial DNA deletions (PMID: 31258551), ragged-red fibers, intense succinate dehydrogenase (SDH, complex II)- positive, cytochrome C oxidase (COX, complex IV)-negative fibers, decreased activity of mitochondrial complexes I and IV.	Patient fibroblasts had dysfunctional mtDNA replication dysfunction and inability to recover normal mtDNA copy number after ethidium bromide-induced mtDNA depletion (PMID: 31258551).	RNASEH1-related mitochondrial disease in three unrelated families was characterized by PEO (100%), cerebellar ataxia (57%), and dysphagia (50%). The ataxia neuropathy spectrum phenotype was observed in 1 patient. In this cohort, RNASEH1 mutations was the fourth most common cause of adult mendelian PEO associated with multiple mtDNA deletions, following mutations in POLG, RRM2B, and TWNK (PMID: 28…	None	MSeqDR Gene Card: https://mseqdr.org/mitobook.php?gene=RNASEH1
207	SARS2	SARS, SARSM, SERS, SYS, SerRSmt, mtSerRS	SARS2	Mitochondrion matrix.	Mitochondrion matrix	Mitochondrial aminoacyl-tRNA synthetase that activates and transfers serine to its cognate tRNA for mitochondrial translation.	mRNA translation_protein synthesis	mtDNA Gene Expression		tRNA synthetase		Nuclear, Chromosome 19	Autosomal recessive inheritance;	4 pathogenic point mutations, 8 pathogenic multigene deletions and duplications, 4 likely pathogenic point mutations	1 common pathogenic variant: c.1169A > G; p.D390G	Hyperuricemia, pulmonary hypertension, renal failure, and alkalosis (HUPRA syndrome); Progressive spastic paresis	Infantile onset, between 28 days and 1 year	Central nervous system (global developmental delay, progressive spastic paresis, hypotonia, MRI findings of cerebellar atrophy, dentate nuclei lesions, and thalamic lesions), Pulmonary (primary pulmonary hypertension), Renal (polyuria, progrssive renal failure, hyperechogenic kidney, renal salt wasting, low fractional excretion of uric acid, high fractional excretion of magnesium), Hematologic (a…	TRUE	FALSE	#N/A	#N/A		Infantile onset with death before age 2 years. Limited cases have been reported in the literature (PMID:21255763, PMID: 24034276, PMID: 27279129)	Lactic acidosis, hyperuricemia, hyponatremia, hypomagnesemia, hypochloremic metabolic alkalosis	Mildly reduced respiratory enzyme activities of complexes I, III, IV, enlarged mitochondria, COX (complex IV) deficient staining w/ normal SDH	Elevated cerebrospinal fluid (CSF) lactate; complex I and IV deficiency in fibroblasts; Renal biopsy shows dedifferentiated atrophic tubules with thick basement membrane and denuded tubules.	Very rare disorder; natural history not reported	None	MSeqDR Gene Card: https://mseqdr.org/mitobook.php?gene=SARS2
209	SCO1	SCOD1	SCO1	Mitochondrion inner membrane	Mitochondrion inner membrane	Copper metallochaperone essential for the maturation of cytochrome c oxidase (complex IV) subunit II, and involved in copper homeostasis.	OXPHOS	Oxidative Phosphorylation	IV			Nuclear, Chromosome 17	Autosomal recessive inheritance;	6 pathogenic or likely pathogenic variants, and 28 variants of uncertain significance, in ClinVar.	Not specified	Neonatal-onset hepatic failure and encephalopathy (+/- intrauterine growth retardation and hypertrophic cardiomyopathy); Fatal infantile encephalopathy and lactic acidosis	Antenatal onset, prior to birth; Congenital onset, present at birth; Neonatal onset, within the first 28 days of life	Central nervous system (hypotonia, encephalopathy), cardiac (hypertrophic cardiomyopathy), Hepatic (liver failure, increased aminotransferases), Constitutional (intrauterine growth restriction), Metabolic (lactic acidosis, hypoglycemia)	TRUE	TRUE	hypertrophic cardiomyopathy	Cardiomyopathy		Neonatal onset with severe lactic acidosis in 4 reported cases.	Lactic acidosis, hypoglycemia, increased aminotransferase levels	Complex IV deficiency	Increased cerebrospinal (CSF) fluid lactate; complex IV deficiency, microvesicular lipid vacuoles, panlobular steatosis in liver; fumarate, lactate, in succinate increased in urine.	None	None	MSeqDR Gene Card: https://mseqdr.org/mitobook.php?gene=SCO1
210	SCO2	MYP6, SCO1L	SCO2	Mitochondrion inner membrane; Single-pass membrane protein.	Mitochondrion inner membrane	Copper metallochaperone essential for the synthesis and maturation of cytochrome c oxidase (complex IV), and also involved in copper homeostasis.	OXPHOS	Oxidative Phosphorylation	IV			Nuclear, Chromosome 22	Autosomal dominant inheritance; Autosomal recessive inheritance;	43 pathogenic or likely pathogenic variants, and 32 variants of uncertain significance, in ClinVar.	Not specified	Cardioencephalomyopathy, fatal infantile, due to cytochrome c oxidase deficiency 1, autosomal recessive; Leigh syndrome (LS); Myopia 6, autosomal dominant	Neonatal onset, within the first 28 days of life; Infantile onset, between 28 days and 1 year	Central nervous system (global developmental delay, encephalomyopathy, hypotonia, brain MRI with lesions in the basal ganglia, thalamus, and white matter, gliosis, necrosis, neuronal loss in basal ganglia, brainstem, and spinal cord involvement), peripheral nervous system (axonal sensorimotor neuropathy), ophthalmologic (ophthalmoplegia, high-grade myopia with average spherical refractive error o…	TRUE	TRUE	hypertrophic cardiomyopathy	Cardiomyopathy		Autosomal recessive form manifests in newborns with hypotonia and cardiomyopathy (cardiomyopathy may develop several months after birth), with death in infancy. Autosomal dominant form manifests with high-grade myopia.	Lactic acidosis.	Complex IV electron transport chain enzyme activity deficiency, neurogenic pattern.	Elevated cerebrospinal fluid (CSF) lactate.	Natural history of SCO2 deficiency in 36 Polish children was published in 2013 (PMID:23719228)	None	MSeqDR Gene Card: https://mseqdr.org/mitobook.php?gene=SCO2
211	SDHA	FP, SDH2, SDHF	SDHA	Mitochondrion inner membrane; peripheral membrane protein	Mitochondrion inner membrane	Flavoprotein (FP) subunit of succinate dehydrogenase (SDH), a subunit of complex II and an enzyme in tricarboxylic acid (TCA) cycle.	OXPHOS	Oxidative Phosphorylation	II			Nuclear, Chromosome 5	Autosomal dominant inheritance; Autosomal recessive inheritance;	64 pathogenic or likely pathogenic variants, and 470 variants of uncertain significance, in ClinVar.	Not specified	Leigh syndrome (LS); Leukodystrophy; Mitochondrial respiratory chain complex II deficiency; Mitochondrial dilated cardiomyopathy 1GG (MD1GG); Hypertrophic cardiomyopathy; Noncompaction cardiomyopathy; Paragangliomas 5; Gastrointestinal stromal tumor; Pheochromocytoma	Congenital onset, present at birth; Neonatal onset, within the first 28 days of life; Infantile onset, between 28 days and 1 year; Childhood onset, between 1 and 5 years; Juvenile onset, between the age of 5 and 15 years; Adult onset, at the age of 16 years or later	Central nervous system (cognitive impairment, psychomotor regression, Leigh syndrome, leukodystrophy, spasticity, hyperreflexia, extensor plantar responses, ataxia, dystonia, myoclonus, seizures, progressive leukoencephalopathy, spongiform encephalomyelopathy); Muscle (hypotonia, muscle weakness, exercise intolerance); Ophthalmologic (ptosis, ophthalmoplegia, pigmentary retinopathy, optic atrophy…	TRUE	TRUE	hypertrophic cardiomyopathy, dilated cardiomyopathy, left ventricular noncompaction	Cardiomyopathy		Autosomal recessive disease may cause Leigh syndrome or cardiomyopathy. Autosomal dominant disease may cause tumors including paraganglioma, gastrointestinal stromal tumor, or pheochromocytoma. However, 1 Leigh syndrome patient was reported in 2015 to harbor the c.91C > T (p.Arg31*) mutation that was previously only reported in association with paragangliomas and pheochromocytomas, showing overla…	Lactic acidosis.	Complex II deficiency, ragged red fibers, abnormal mitochondria with paracrystalline inclusions, accumulated lipid droplets seen on muscle biopsy	#N/A	Natural history of 37 cases of multiple genetic causes of complex II (SDH) deficiency was reported in 2013 (PMID:23322652).	The SDH mutation database is an online resource for succinate dehydrogenase sequence variants involved in pheochromocytoma, paraganglioma and mitochondrial complex II deficiency (2005, PMID: 16288654); All four SDH genes, together with SDHAF2, have known tumor suppressor functions, with numerous germline and somatic mutations reported in association with hereditary cancer syndromes, including par…	MSeqDR Gene Card: https://mseqdr.org/mitobook.php?gene=SDHA
212	SDHAF1	#N/A	SDHAF1	Mitochondrion matrix.	Mitochondrion matrix	Plays an essential role in the assembly of succinate dehydrogenase (SDH), which is complex II in the electron transport chain and an enzyme in the tricarboxylic acid (TCA) cycle. Contributes to iron-sulfur (Fe-S) cluster incorporation into the Fe-S subunit of CII, SDHB (PMID: 26749241)	OXPHOS	Oxidative Phosphorylation	II			Nuclear, Chromosome 19	Autosomal recessive inheritance;	4 pathogenic or likely pathogenic variants, and 7 variants of uncertain significance, in ClinVar.	Not specified	Succinate dehydrogenase complex assembly factor 1; Mitochondrial respiratory chain complex II deficiency	Neonatal onset, within the first 28 days of life; Infantile onset, between 28 days and 1 year; Childhood onset, between 1 and 5 years	Central nervous system (cognitive impairment, psychomotor regression in infants, leukodystrophy, Manifestations: spongiform encephalomyopathy, spastic quadriplegia, partial loss of postural control, spasticity, hyperreflexia, extensor plantar responses, ataxia, dystonia, myoclonus, seizures), Muscle (muscle weakness, exercise intolerance, hypotonia), cardiac (cardiomyopathy), Audiology (sensorine…	TRUE	TRUE	cardiomyopathy	Cardiomyopathy		Infantile-onset leukoencephalopathy with accumulated succinate.	Lactic acidosis	Ragged red fibers, abnormal mitochondria with paracrystalline inclusions, accumulated lipid droplets.	Decreased activity of mitochondrial complex II (succinate dehydrogenase).	None.	The SDH mutation database is an online resource for succinate dehydrogenase sequence variants involved in pheochromocytoma, paraganglioma and mitochondrial complex II deficiency (2005, PMID: 16288654). All four SDH genes, together with SDHAF2, have known tumor suppressor functions, with numerous germline and somatic mutations reported in association with hereditary cancer syndromes, including par…	MSeqDR Gene Card: https://mseqdr.org/mitobook.php?gene=SDHAF1
213	SDHB	SDH2	SDHB	Mitochondrion inner membrane on matrix side. Peripheral membrane protein.	Mitochondrion inner membrane	SDH is both a critical enzyme in the TCA cycle, converting succinate to fumarate, and also complex II of the ETC. SDHA, a flavoprotein and SDHB, an iron-sulfur protein together constitute the catalytic domain, while SDHC and SDHD encode membrane anchors that allow the complex to participate in the respiratory chain as complex II (PMID:16288654).	OXPHOS	Oxidative Phosphorylation	II			Nuclear, Chromosome 1	Autosomal dominant inheritance; Autosomal recessive inheritance;	161 pathogenic or likely pathogenic variants, and 228 variants of uncertain significance, in ClinVar.	Not specified	Complex II deficiency; Paraganglioma and gastric stromal sarcoma; Pheochromocytoma	Infantile onset, between 28 days and 1 year; Childhood onset, between 1 and 5 years; Adult onset, at the age of 16 years or later	Central nervous system (gross motor regression, leukodystrophy, severe spasticity), cardiac (hypertrophic cardiomyopathy), Oncologic (pheochromocytoma, paraganglioma, gastrointestinal stromal tumor).	TRUE	TRUE	hypertrophic cardiomyopathy	Cardiomyopathy		Autosomal dominant mutations predispose to paraganglioma. Rare autosomal recessive mutations cause a leukodystrophy with hypertrophic cardiomyopathy. It is not yet known whether patients with recessive disease have a cancer predisposition	#N/A	Low electron transport chain complex II enzyme activity.	Urine: elevated actate, ketones, 3-hydroxyisovalerate, succinate, fumarate and 2-ketoglutarate.	Review of 36 published cases with SDH deficiency (2013, PMID: 23322652).	The SDH mutation database is an online resource for succinate dehydrogenase sequence variants involved in pheochromocytoma, paraganglioma and mitochondrial complex II deficiency (2005, PMID: 16288654). All four SDH genes, together with SDHAF2, have known tumor suppressor functions, with numerous germline and somatic mutations reported in association with hereditary cancer syndromes, including par…	MSeqDR Gene Card: https://mseqdr.org/mitobook.php?gene=SDHB
214	SDHC	PGL3	SDHC	Mitochondrion inner membrane; Multipass membrane protein.	Mitochondrion inner membrane	Membrane-anchoring subunit of succinate dehydrogenase (SDH), which is a tricarboxylic acid (TCA) cycle enzyme and serves as electron transport chain complex II. SDH is both a critical enzyme in the TCA cycle, converting succinate to fumarate, and also complex II of the ETC. SDHA, a flavoprotein and SDHB, an iron-sulfur protein together constitute the catalytic domain, while SDHC and SDHD encode m…	OXPHOS	Oxidative Phosphorylation	II			Nuclear, Chromosome 1	Autosomal dominant inheritance;	33 pathogenic or likely pathogenic variants, and 168 variants of uncertain significance, in ClinVar.	Not specified	Paragangliomas 3 (PGL3); Paraganglioma and gastric stromal sarcoma; Gastrointestinal stromal tumor, familial (GIST)	Adult onset, at the age of 16 years or later	Oncologic (paragangliomas, chemodectomas, carotid body tumors - glomus jugular tumors, gastrointestinal stromal sarcoma - pathology resembles neurofibromas, adrenal or extrarenal pheochromocytomas), Central nervous system (headache, anxiety - pheochromocytoma, cranial nerve palsies - paragangliomas), cardiac (palpitations, tachycardia, hypertension, diaphoresis - pheochromocytoma), Audiology (Pul…	TRUE	TRUE	palpitations, tachycardia, hypertension, diaphoresis - pheochromocytoma	Other		A wide variety of adult-onset tumors, where symptoms depend on location and activity. Tumors arise from cells of origin in the diffuse neuroendocrine system (DNES), and are rarely malignant.	None	None	None	Review of 36 published cases with SDH deficiency (2013, PMID: 23322652).	The SDH mutation database is an online resource for succinate dehydrogenase sequence variants involved in pheochromocytoma, paraganglioma and mitochondrial complex II deficiency (2005, PMID: 16288654). No classical multisystem disorders have been associated with SDHC mutations as of 2019. All four SDH genes, together with SDHAF2, have known tumor suppressor functions, with numerous germline and s…	MSeqDR Gene Card: https://mseqdr.org/mitobook.php?gene=SDHC
215	SDHD	PGL, PGL1	SDHD	Mitochondrion inner membrane; Multipass membrane protein.	Mitochondrion inner membrane	Membrane-anchoring subunit of succinate dehydrogenase (SDH) that is involved in complex II. SDH is both a critical enzyme in the TCA cycle, converting succinate to fumarate, and also complex II of the ETC. SDHA, a flavoprotein and SDHB, an iron-sulfur protein together constitute the catalytic domain, while SDHC and SDHD encode membrane anchors that allow the complex to participate in the respirat…	OXPHOS	Oxidative Phosphorylation	II			Nuclear, Chromosome 11	Autosomal dominant inheritance; Autosomal recessive inheritance;	68 pathogenic or likely pathogenic variants, and 137 variants of uncertain significance, in ClinVar.	Not specified	Complex II deficiency (PMID: 24367056); Leigh syndrome; Merkel cell carcinoma, somatic; Carcinoid tumors, intestinal; Paraganglioma and gastric stromal sarcoma; Paragangliomas 1, with or without deafness; Cowden syndrome 3 (CWS3); Pheochromocytoma, modifier	Neonatal onset, within the first 28 days of life; Infantile onset, between 28 days and 1 year; Childhood onset, between 1 and 5 years; Juvenile onset, between the age of 5 and 15 years; Adult onset, at the age of 16 years or later	Central nervous system (developmental regression, hypotonia, ataxia, dystonia, Leigh syndrome), Muscle (muscle weakness), cardiac (cardiomyopathy), Audiology (sensorineural hearing loss), Oncologic (gangliomas, Merkel cell carcinoma, intestinal carcinoid tumors, gastric stromal sarcoma, paragangliomas, pheochromocytoma), Metabolic (lactic acidosis).	TRUE	TRUE	cardiomyopathy	Cardiomyopathy		Highly variable presentation ranging from early-onset encephalomyopathies (autosomal recessive) to tumour susceptibility in adults (autosomal dominant).	Lactic acidosis.	Electron transport chain complex II enzyme deficiency.	None	Review of 36 published cases with SDH deficiency (2013, PMID: 23322652).	The SDH mutation database is an online resource for succinate dehydrogenase sequence variants involved in pheochromocytoma, paraganglioma and mitochondrial complex II deficiency (2005, PMID: 16288654). All four SDH genes, together with SDHAF2, have known tumor suppressor functions, with numerous germline and somatic mutations reported in association with hereditary cancer syndromes, including par…	MSeqDR Gene Card: https://mseqdr.org/mitobook.php?gene=SDHD
216	SERAC1	#N/A	SERAC1	Localizes at the endoplasmic reticulum and at the endoplasmic reticulum-mitochondria interface; Single-pass membrane protein.	Mitochondrial membrane	Plays an important role in phosphatidylglycerol remodeling essential for both mitochondrial function and intracellular cholesterol trafficking.	Phospholipid metabolism	Metabolism			Phospholipid metabolism	Nuclear, Chromosome 6	Autosomal recessive inheritance;	14 published. 26 pathogenic or likely pathogenic variants, and 18 variants of uncertain significance, in ClinVar.	Not specified	3-methylglutaconic aciduria with deafness, encephalopathy, and Leigh-like syndrome (MEGDEL)	Congenital onset, present at birth; Neonatal onset, within the first 28 days of life; Infantile onset, between 28 days and 1 year	Central nervous system (global developmental delay, neurodevelopmental regression, intellectual disability, microcephaly, hypotonia, spasticity, dystonia, oropharyngeal dyskinesia, extrapyramidal symptoms, inability to walk, poor or absent speech, seizures, Leigh syndrome, brain MRI with lesions in the basal ganglia, brain atrophy, cerebellar atrophy), Constitutional (failure to thrive, feeding d…	TRUE	FALSE	#N/A	#N/A		Neonatal hypoglycemia and/or liver failure, deafness, AND dystonia, with rapid regression and spasticitiy. Pathognomonic finding of "putaminal eye" is seen on brain MRI. Variable onset and severity.	Elevated lactate, hyperammonemia, abnormal phospholipid profile, intracellular accumulation of unesterified cholesterol, decreased serum cholesterol, elevated serum transaminase levels, elevated serum alpha-fetoprotein, coagulopathy	Degrading mitochondria	3-methylglutaconic aciduria	Natural history of 67 cases was reported in 2017 (PMID:29205472).	None	MSeqDR Gene Card: https://mseqdr.org/mitobook.php?gene=SERAC1
217	SFXN4	None	SFXN4	Mitochondrion inner membrane.	Mitochondrion inner membrane	Mitochondrial amino-acid transporter required for mitochondrial homeostasis and hematopoiesis.	Solute_ion transport	Solute Carrier Family				Nuclear, Chromosome 10	Autosomal recessive inheritance;	6 pathogenic or likely pathogenic variants, and 4 variants of uncertain significance, in ClinVar.	Not specified	Combined oxidative phosphorylation deficiency 18.	Antenatal onset, prior to birth; Congenital onset, present at birth	Central nervous system (developmental delay, mild intellectual disability, tremor, dysmetria, incoordination), Muscle (muscle atrophy, hypotonia), Ophthalmologic (optic nerve hypoplasia, visual impairment, delayed visual-evoked potential), Prenatal (growth restriction, oligohydramnios), Hematologic (anemia, macrocytosis, variable red blood cell size, hypersegmented neutrophils), Constitutional (p…	TRUE	FALSE	#N/A	#N/A		Pre-natal onset of identification of growth restriction and post- natal macrocytic anemia. Rare disease seen in 3 reported cases (PMID: 31059822, 31059822).	Lactic acidosis. Hyperammonemia. Increased uric acid. Anemia.	Complex I deficiency, increased mitochondria content, lipid accumulation.	Elevated cerebrospinal fluid (CSF) lactate. Global defects in multiple mitochondrial respiratory chain activities in patient fibroblasts.	None	None	MSeqDR Gene Card: https://mseqdr.org/mitobook.php?gene=SFXN4
219	SLC25A1	SLC20A3, CTP, SEA	Mitochondrial citrate transporter	Mitochondrion inner membrane.	Mitochondrion inner membrane	Transporter for citrate entry into the mitochondria, essential for tricarboxylic acid cycle (TCA or citrate cycle) activity. It predominantly transports citrate, isocitrate, cis-aconitate, phosphoenolpyruvate and malate (PMID: 29031613). Is also required for citrate export from mitochondria for cytosolic production of acetyl-CoA required for the synthesis of lipids, sterols, dolichols and ubiquin…	Solute_ion transport	Solute Carrier Family				Nuclear, Chromosome 22	Autosomal recessive inheritance;	2 pathogenic or likely pathogenic variants, and 24 variants of uncertain significance, in ClinVar.	c.740G > A; p.(Arg247Gln) (PMID: 31527857).	Combined D-2- and L-2-hydroxyglutaric aciduria (HGA); Congenital myasthenia syndrome 23, presynaptic	Antenatal onset, prior to birth; Infantile onset, between 28 days and 1 year	Central nervous system (profound developmental delay, intellectual disability, learning disabilities, irritability, infantile epileptic encephalopathy, seizures, dystonia, frequent falls, brain MRI showing agenesis of the corpus callosum, delayed brain development and gyration, ventriculomegaly, caudate cysts, cerebellar hypoplasia), Peripheral nervous system (hyporeflexia), Muscle (myasthenic sy…	TRUE	FALSE	#N/A	#N/A		Presentation ranges from early infantile epileptic encephalopathy without skills development and early death to early infancy-onset myasthenic syndrome seen in 4 families with nonprogressive disease course (PMID: 31527857). The diagnosis can be made by organic acid analysis or blood metabolomic profiling.	Increased alpha-ketoglutarate, malate, succinate, and fumarate. Decreased or absent citrate and isocitrate	Enlarged and accumulated mitochondria on electron microscopy (PMID: 31527857).	Urine: L- and D-2-hydroxyglutaric acid increased (L2 may be normal), increased alpha-ketoglutarate, succinate, fumarate; decreased or absent citrate and isocitrate.	None.	Functional modeling of 12 reported SLC12A1 mutations (PMID: 29031613). SLC25A1 maps on chromosome 22q11.21, a region amplified in some tumors and deleted in developmental disorders known as velo-cardio-facial- and DiGeorge syndromes.	MSeqDR Gene Card: https://mseqdr.org/mitobook.php?gene=SLC25A1
220	SLC25A10	DIC	SLC25A10	Mitochondrion inner membrane; Multipass membrane protein.	Mitochondrion inner membrane	Involved in translocation of malonate, malate and succinate in exchange for phosphate, sulfate, sulfite or thiosulfate across the mitochondrial inner membrane, thus supplying substrates for the tricarboxylic acid (TCA) cycle, gluconeogenesis, urea synthesis, and sulfur metabolism.	Solute_ion transport	Solute Carrier Family				Nuclear, Chromosome 17	Autosomal recessive inheritance;	2 pathogenic or likely pathogenic variants, and 3 variants of uncertain significance, in ClinVar.	Not specified	Epileptic encephalopathy, infantile onset; Complex I deficiency	Infantile onset, between 28 days and 1 year	Central nervous system (epileptic encephalopathy, refractory epilepsy, generalized jerking and infantile spasms, poor spontaneous movements, brain MRI showing high signal intensity of the white matter and thin corpus callosum), Muscle (severe hypotonia), Audiology (unilateral hearing loss), Ophthalmologic (absent eye tracking), Hematologic (microcytic anemia), Genitourinary (hypospadias, bilatera…	TRUE	FALSE	#N/A	#N/A		A single case report of infantile refractory epileptic encephalopathy, severe hypotonia, and complex I deficiency (PMID: 20538765).	Lactic acidosis, elevated lactate/pyruvate ratio	Complex I deficiency (27% of the mean control value), moderate mtDNA depletion (40% lower than mean control value) (PMID: 29211846).	Reduced levels of antioxidant molecules NADPH and glutathione in patient fibroblasts (PMID: 29211846).	None	None	MSeqDR Gene Card: https://mseqdr.org/mitobook.php?gene=SLC25A10
221	SLC25A12	AGC1	SLC25A12	Mitochondrion inner membrane, Multipass membrane protein.	Mitochondrion inner membrane	Mitochondrial carrier in neurons that catalyzes the calcium- dependent exchange of cytoplasmic glutamate with mitochondrial aspartate across the mitochondrial inner membrane, It is an essential component of the neuronal malate/aspartate shuttle that transfers NADH and H(+) reducing equivalents from the cytosol to mitochondria (PMID: 11566871, 24515575, 25410934), and is required for neuronal expo…	Solute_ion transport	Solute Carrier Family				Nuclear, Chromosome 2	Autosomal recessive inheritance;	2 pathogenic point mutations, 17 pathogenic multi gene deletions, 1 likely pathogenic point mutation	0	Hypomyelination, global cerebral; Early-onset epileptic encephalopathy	Infantile onset, between 28 days and 1 year	Central nervous system (arrested psychomotor development, global developmental delay, nonverbal, nonambulatory, spasticity, seizures, leukodystrophy, brain MRI shows fluctuating basal ganglia changes, early cerebral hypomyelination with subsequent progression of myelination (PMID: 31403263), cerebral atrophy with white matter involvement, brain MRS shows reduced N-Acetylaspartate), Muscle (severe…	TRUE	FALSE	#N/A	#N/A		Three unrelated cases reported with infantile epilepsy, congenital hypotonia, global delay, abnormal myelination, and reduced brain NAA (PMID: 19641205, 24515575, and 31403263). Serial imaging in a 12 year old patient suggested this is a leukodystrophy of the leuko-axonopathy category, with white matter abnormalities most suggestive of mechanisms that result from primary neuronal defects (PMID: 3…	Lactic acidosis (PMID:19641205,and 24515575).	No electron transport chain enzyme activity deficiencies reported (PMID: 19641205 and 24515575).	Elevated cerebrospinal fluid lactate. Decreased n-acetylaspartate (NAA) on magnetic resonance spectroscopy.	None	SLC25A12 variants may influence risk of developing autism spectrum disorder (PMID: 15056512, 16205742, 16263864, 17894412, 19360665, 19913066, 21609426, 22739633, 24679184, 25663199, and 25921325, 28536923) and schizophrenia (PMID: 17693006).	MSeqDR Gene Card: https://mseqdr.org/mitobook.php?gene=SLC25A12
222	SLC25A13	CTLN2, Citrin, Aralar2	SLC25A13	Mitochondrion inner membrane; Multipass membrane protein.	Mitochondrion inner membrane	Calcium-dependent mitochondrial solute transporter with a role in urea cycle function. Citrin and aralar, which are Ca(2 + )- binding aspartate/glutamate carriers (AGC) of the mitochondrial inner membrane, are substrates for the TIMM8A/TIMM13 complex. AGCs function in the aspartate-malate NADH shuttle that moves reducing equivalents from the cytosol to the mitochondrial matrix.	Solute_ion transport	Solute Carrier Family				Nuclear, Chromosome 7	Autosomal recessive inheritance;	29 pathogenic or likely pathogenic variants, and 97 variants of uncertain significance, in ClinVar.	Not specified	Citrullinemia, type II, neonatal-onset; Citrullinemia, adult-onset type II (CTLN2)	Neonatal onset, within the first 28 days of life; Infantile onset, between 28 days and 1 year; Juvenile onset, between the age of 5 and 15 years; Adult onset, at the age of 16 years or later	Neonatal citrullinemia: Constitutional (failure to thrive, poor growth); Hepatic (intrahepatic cholestasis, hyperbilirubinemia, jaundice, cirrhosis, dyslipidemia), Hematologic (echinocytosis); Adult-onset citrullinemia: Hepatic (nonalcoholic fatty liver disease, hepatic steatosis, fibrosis, hepatocyte ballooning), Pancreatic (pancreatitis); Central nervous system (sudden onset of neuropsychiatric…	TRUE	FALSE	#N/A	#N/A		Neonatal citrullinemia is known as neonatal intrahepatic cholestasis caused by citrin deficiency (NICCD), with most showing symptom resolution between 6 and 12 months. Some patients may develop concurrent failure to thrive and dyslipidemia. Patients have natural aversion to carbohydrates and favor protein. Adult-onset type II citrullinemia (also known as citrin deficiency) has a mean age of diagn…	Neonatal citrullinemia: Elevated plasma citrulline (citrullinemia), elevated plasma methionine (methioninemia), elevated plasma galactose (galactosemia), elevated bilirubin (bilirubinemia), increased serum triglycerides, increased cholesterol, decreased HDL cholesterol; Adult citrullinemia patients have hyperammonemia, citrullinemia, increased liver enzymes, low serum albumin, increased serum tri…	None.	#N/A	None	None	MSeqDR Gene Card: https://mseqdr.org/mitobook.php?gene=SLC25A13
223	SLC25A15	ORNT1, HHH	SLC25A15	Mitochondrion inner membrane; Multipass membrane protein.	Mitochondrion inner membrane	Ornithine-citrulline antiporter. Connects the cytosolic and the intramitochondrial reactions of the urea cycle by exchanging cytosolic ornithine with matrix citrulline (PMID:12807890).	Solute_ion transport	Solute Carrier Family				Nuclear, Chromosome 13	Autosomal recessive inheritance;	26 pathogenic or likely pathogenic variants, and 40 variants of uncertain significance, in ClinVar.	p.F188del is founder mutation in French-Canadian population (PMID: 18978333). p.E180K mutation and a 13q14 microdeletion are also common (PMID: 10369256).	Hyperornithinemia-hyperammonemia-homocitrullinuria (HHH) syndrome.	Neonatal onset, within the first 28 days of life; Infantile onset, between 28 days and 1 year; Childhood onset, between 1 and 5 years	Central nervous system (psychomotor delay, episodic cognitive impairment, intellectual disability, episodic coma, lethargy, ataxia, dyspraxia, spastic paraparesis, myoclonic epilepsy, seizures, clonus, hyperreflexia, poor coordination, brain MRI showing cortical atrophy and subcortical white matter abnormalities), Peripheral nervous system (decreased vibration sense), Muscle (hypotonia), Hepatic …	TRUE	FALSE	#N/A	#N/A		Typically infantile-onset or early childhood-onset variable disorder manifesting as neurologic and hepatic dysfunction with protein intolerance. Adult-onset cases may be seen with episodic coma at times of acute crisis (PMID: 23247599, 23430880, and 30243302). Increased prevalence in the French-Canadian population.	Hyperornithinemia, hyperammonemia, homocitrullinuria.	Abnormally shaped mitochondria on electron microscopy	Abnormally shaped mitochondria at electron microscopy studies in patient fibroblasts and hepatocytes.	Retrospective reviewof clinical, metabolic and genetic profiles of all HHH syndrome of 111 patients was published in 2015. “The clinical phenotype is extremely variable and its severity does not correlate with the genotype or with recorded ammonium/ornithine plasma levels. Early intervention allows almost normal life span but the prognosis is variable” (PMID: 25874378).	None	MSeqDR Gene Card: https://mseqdr.org/mitobook.php?gene=SLC25A15
224	SLC25A19	MCPHA	SLC25A19	Mitochondrion inner membrane; Multipass membrane protein.	Mitochondrion inner membrane	Mitochondrial transporter mediating uptake of thiamine pyrophosphate (ThPP) into mitochondria (PMID: 18280798).	Solute_ion transport	Solute Carrier Family				Nuclear, Chromosome 17	Autosomal recessive inheritance;	8 pathogenic or likely pathogenic variants, and 27 variants of uncertain significance, in ClinVar.	Amish lethal microcephaly founder mutation: p.G177A.	Thiamine metabolism dysfunction syndrome 4 (progressive polyneuropathy type) (THMD4); Bilateral striatal necrosis with polyneuropathy; Microcephaly, Amish type (MCPHA)	Childhood onset, between 1 and 5 years; Juvenile onset, between the age of 5 and 15 years	Central nervous system (episodic encephalopathic attacks associated with infection, bilateral striatal necrosis, irritability, paralysis, microcephaly, episodic flaccid encephalopathy, dystonia, paralysis, difficulty walking and running, brain MRI may show signal changes in the basal ganglia, particularly involving caudate and putamen - PMID: 31295743, and in Amish microcephaly brain MRI shows im…	TRUE	FALSE	#N/A	#N/A		Pediatric episodic encephalopathy with febrile illness, causing transient neurologic dysfunction and a slowly progressive axonal polyneuropathy. If a child presents with recurrent encephalopathy with flaccid paralysis, dystonia, and neuropathy, consider a diagnosis of bilateral striatal necrosis with polyneuropathy and trial of thiamine (PMID: 31295743). Full recovery usually occurs after episodi…	Lactic acidosis (with infection). Highly elevated 2-ketoglutarate.	None	Urine: increased α-ketoglutaric acid, increased lactic acid. Increased cerebrospinal fluid (CSF) lactate during acute episodes.	GeneReview published on Amish lethal microcephaly, which is "characterized by severe congenital microcephaly and highly elevated 2-ketoglutarate or lactic acidosis. The occipitofrontal circumference is typically more than two standard deviations (occasionally >6 SD) below the mean; anterior and posterior fontanels are closed at birth and facial features are distorted. The average life span of an …	Disease incidence of 1 in 480, and mutation carrier rate of 1 in 11, among Old Order Amish.	MSeqDR Gene Card: https://mseqdr.org/mitobook.php?gene=SLC25A19
225	SLC25A20	CACT	SLC25A20	Mitochondrion inner membrane; Multipass membrane protein.	Mitochondrion inner membrane	Mediates the transport of acylcarnitines of different length across the mitochondrial inner membrane.	Solute_ion transport	Solute Carrier Family				Nuclear, Chromosome 3	Autosomal recessive inheritance;	17 pathogenic or likely pathogenic variants, and 31 variants of uncertain significance, in ClinVar.	c.199-10T > G (IVS2-10T > G) variant is most common in Guangdong Chinese population (PMID: 29137068 and 31108048) and Asians (PMID: 25459972).	Carnitine-acylcarnitine translocase deficiency (CACTD)	Neonatal onset, within the first 28 days of life; Infantile onset, between 28 days and 1 year	Central nervous system (hypotonia, lethargy, irritability, seizures, coma), Muscle (skeletal muscle damage, rhabdomyolysis), cardiac (cardiomyopathy, arrhythmias); Respiratory (respiratory insufficiency), Hepatic (hepatic dysfunction), Metabolic (Hypoketotic hypoglycemia with fasting, hyperammonemia, increase creatine kinase).	TRUE	TRUE	cardiomyopathy, arrhythmias	Cardiomyopathy		Variable phenotype from neonatal onset with early death to later- onset milder phenotype.	Hypoketotic hypoglycemia under fasting conditions, hyperammonemia, increased creatine kinase, increased liver enzymes, low-free carnitine, increased long-chain acylcarnitines.	None	Dicarboxylic aciduria.	Fatty acid oxidation disorders (FOD) support group (https://fodsupport.org/).; Molecular and functional analysis of SLC25A20 mutations was reported in 2004 (PMID: 15365988).	Review of mutation spectrum showed pan-ethnic basis of disease was reported in 2011. "Mutations are distributed along the entire gene without a hot spot. Two thirds of them are nonsense, frame-shift, or splice site mutations resulting in premature stop codons" (PMID: 21605995).	MSeqDR Gene Card: https://mseqdr.org/mitobook.php?gene=SLC25A20
226	SLC25A22	EIEE3, GC1, NET44	SLC25A22	Mitochondrion inner membrane; multipass membrane protein	Mitochondrion inner membrane	Involved in the transport of glutamate across the inner mitochondrial membrane.	Solute_ion transport	Solute Carrier Family				Nuclear, Chromosome 11	Autosomal recessive inheritance;	14 published. 11 pathogenic or likely pathogenic variants, and 108 variants of uncertain significance, in ClinVar.	c.617C > T:p.P206L was seen in the homozygous state in two families of Arab origin (PMID: 15592994 and 25033742)	Epileptic encephalopathy, early infantile, 3 (EIEE3)	Congenital onset, present at birth; Neonatal onset, within the first 28 days of life; Infantile onset, between 28 days and 1 year; Childhood onset, between 1 and 5 years	Central nervous system (developmental delay, developmental regression and/or arrest, brisk reflexes, dystonia, spasticity, ataxia, opisthotonic posturing, hypotonia, microcephaly, intractable epilepsy, migrating partial seizures in infancy, neonatal epileptic encephalopathy with suppression bursts, early myoclonic encephalopathy, brain MRI showing brain atrophy, cerebellar hypoplasia, delayed mye…	TRUE	FALSE	#N/A	#N/A		Almost all affected individuals present in first weeks of life with seizures. Prognosis is usually poor and most children die within the first two years or survive with very severe intellectual disabilities and little developmental gains (PMID: 31285529).	Normal to elevated proline, decreased leukocyte coenzyme Q10.	Increased lipid and glycogen content, increased fiber size variation, normal electron transport chain enzyme activities (PMID: 28255779).	Vacuolation (lipids and phospholipids), increased lipid content, and mitochondrial glutamate metabolism defect in patient fibroblasts (PMIDs: 28255779, 31279168, 31285529). Normal cerebrospinal fluid (CSF) lactate	Summary of reported cases was detailed, with clustering of phenotypes and genotype-phenotype correlations reported (PMID: 31285529)	Two variants located in helical transmembrane domains presented a severe phenotype, whereas patients with at least one variant outside helical transmembrane domains presented a milder phenotype (PMID: 31285529).	MSeqDR Gene Card: https://mseqdr.org/mitobook.php?gene=SLC25A22
227	SLC25A26	#N/A	SLC25A26	Mitochondrion inner membrane; Multipass membrane protein.	Mitochondrion inner membrane	Involved in the transport of S-adenosylmethionine (SAM) across the inner mitochondrial membrane.	Solute_ion transport	Solute Carrier Family				Nuclear, Chromosome 3	Autosomal recessive inheritance;	4 pathogenic or likely pathogenic variants, and 5 variants of uncertain significance, in ClinVar.	Only 4 pathogenic variants reported as of 2019: c.443T > C:p.V148G, c.305C > T:p.A102V, c.569C > T:p.P199L, and c.33 + 1G > A (PMID: 26522469)	Combined oxidative phosphorylation deficiency 28	Antenatal onset, prior to birth; Neonatal onset, within the first 28 days of life	Central nervous system (developmental delay, hypotonia), muscle (muscle weakness, fatigue), cardiac (circulatory collapse, cardiopulmonary arrest, bradycardia), pulmonary (pulmonary hypertension, respiratory insufficiency), GI (recurrent abdominal pain, poor appetite), prenatal (reduced fetal movements, polyhydramnios, fetal hydrops), metabolic (lactic acidosis).	TRUE	FALSE	#N/A	#N/A	See 26522469 (only 3 unrelated cases reported as of 2019)	Early infancy onset with variable severity. Only 3 unrelated cases reported as of 2019, two of whom had severe lactic acidosis and showed clinical improvement when treated with dichloroacetate (DCA) (PMID: 26522469).	Neonatal lactic acidosis (in 2 of 3 reported cases), increased serum pyruvate, increased serum glycine, decreased CoQ10 (PMID: 26522469).	Decreased respiratory chain enzyme activities of complexes I, III, IV; COX (complex IV) negative fibers; ragged red fibers.	Electron transport chain enzyme activities in fibroblasts can be normal or show decreased complex IV activity (PMID: 26522469)	Very rare disorder; natural history not reported.	None	MSeqDR Gene Card: https://mseqdr.org/mitobook.php?gene=SLC25A26
228	SLC25A3	PHC	SLC25A3 (PTP)	Mitochondrion inner membrane; Multipass membrane protein.	Mitochondrion inner membrane	Transports phosphate groups from cytosol to the mitochondrial matrix. Functions as a mitochondrial copper transporter required for cytochrome C oxidase (COX, complex IV) biosynthesis (PMID: 29237729).	Solute_ion transport	Solute Carrier Family				Nuclear, Chromosome 12	Autosomal recessive inheritance;	2 pathogenic or likely pathogenic, and 22 variants of uncertain significance, in ClinVar.	1 (c.158-9A > G:IVS2-9A > G reported in two unrelated individuals)	Mitochondrial phosphate carrier deficiency; Neonatal lactic acidosis; Hypertrophic cardiomyopathy; Mitochondrial myopathy	Antenatal onset, prior to birth; Congenital onset, present at birth; Neonatal onset, within the first 28 days of life	Central nervous system (developmental delay, hypotonia), Muscle (exercise intolerance, muscle weakness), cardiac (hypertrophic cardiomyopathy with low cardiac output, heart failure), Constitutional (failure to thrive), Pulmonary (respiratory distress), Metabolic (neonatal lactic acidosis, metabolic acidosis).	TRUE	TRUE	hypertrophic cardiomyopathy with low cardiac output, heart failure	Cardiomyopathy		Stabilizes after neonatal period, if able to survive. Phenotype reported in survivors is weakness, exercise intolerance, and stable hypertrophic cardiomyopathy. Can also present as isolated hypertrophic cardiomyopathy	Elevated lactate in first hours of life in some individuals. Elevated lactate:pyruvate ratio.	Lipid accumulation, abnormal mitochondrial network.	None	None	None	MSeqDR Gene Card: https://mseqdr.org/mitobook.php?gene=SLC25A3
229	SLC25A4	ANT1, AAC1	ANT1	Mitochondrion inner membrane; Multipass membrane protein.	Mitochondrion inner membrane	Mitochondrial protein that is predominantly expressed in cardiac muscle, skeletal muscle, and brain. It catalyzes exchange of cytoplasmic ADP with mitochondrial ATP across the mitochondrial inner membrane. Functions beyond ADP/ATP transport have been proposed, including proton transport and contributing to the permeability transition pore (PMID: 31341297 and 31489369). It also mediates mitophagy …	Solute_ion transport	Solute Carrier Family				Nuclear, Chromosome 4	Autosomal dominant inheritance; Autosomal recessive inheritance;	13 pathogenic or likely pathogenic variants, and 31 variants of uncertain significance, in ClinVar.	c.523delC (p.Q175fs) is a founder mutation in Mennonite population (PMID: 23401503).	Mitochondrial DNA depletion syndrome 12 (cardiomyopathic type, MTDPS12); Progressive external ophthalmoplegia (PEO) with mitochondrial DNA deletions 3.; Autosomal dominant PEO, often adult-onset with cardiomyopathy, skeletal myopathy and ptosis; Autosomal recessive mtDNA depletion, often pediatric-onset with hypertrophic cardiomyopathy, delayed motor milestones, exercise intolerance, lactic acido…	Congenital onset, present at birth; Neonatal onset, within the first 28 days of life; Infantile onset, between 28 days and 1 year; Childhood onset, between 1 and 5 years; Juvenile onset, between the age of 5 and 15 years; Adult onset, at the age of 16 years or later	Central nervous system (developmental delay, cognitive impairment, profound hypotonia, loss of independent ambulation, poor spontaneous movements), peripheral nervous system (hyporeflexia), muscle (generalized myopathy, exercise intolerance, muscle pain, weakness, atrophy), cardiac (hypertrophic cardiomyopathy), respiratory (respiratory insufficiency, ventilator dependence), audiology (sensorineu…	TRUE	TRUE	hypertrophic cardiomyopathy	Cardiomyopathy		Cardiac, skeletal muscle and brain involvement of highly variable severity, and age of onset, and mode of inheritance, from autosomal dominant neonatal-onset mitochondrial depletion with early demise to adult-onset myopathy. Predicted effects on ADP/ATP transport do not fully explain genotype- phenotype correlations.	Lactic acidosis.	Ragged red fibers, mitochondrial DNA (mtDNA) deletions and/or depletion, COX (complex IV) negative fibers, lipid accumulation, subsarcolemmal accumulations of abnormally shaped mitochondria with disorganized cristae on electron microscopy.	Increased cerebrospinal fluid (CSF) lactate. Organic aciduria. Myopathic changes on electromyogram (EMG)	None	Severity of cardiomyopathy may be modulated by mtDNA haplogroup (PMID: 23401503).	MSeqDR Gene Card: https://mseqdr.org/mitobook.php?gene=SLC25A4
231	SPG7	CMAR, PGN, CAR	Paraplegin	Mitochondrion inner membrane	Mitochondrion inner membrane	ATP-dependent zinc metalloprotease in the AAA family involved in formation and regulation of the mitochondrial permeability transition pore.	Miscellaneous	Other				Nuclear, Chromosome 16	Autosomal dominant inheritance; Autosomal recessive inheritance;	73 pathogenic or likely pathogenic variants, and 113 variants of uncertain significance, in ClinVar.	Not specified	Spastic paraplegia 7	Juvenile onset, between the age of 5 and 15 years; Adult onset, at the age of 16 years or later	Central nervous system (cognitive decline, memory deficits, Parkinsonim - PMID: 29246844, lower limb spasticity, lower limb weakness, ataxia, spastic gait, hyperreflexia, extensor plantar responses, dysarthria, pyramidal signs, brain MRI showing lateral corticospinal tract degeneration, cerebral white matter lesions, cortical atrophy, cerebellar atrophy), Peripheral nervous system (motor and sens…	TRUE	FALSE	#N/A	#N/A		Typically adult-onset disorder at mean age 30 years (range 25-42) with slowly progressive lower extremity weakness and spasticity, may involve cerebellar atrophy, ptosis, optic neuropathy	Mild elevation of creatine kinase	Absent COX (complex IV) activity staining, variably decreased complex I and IV activity.	None	SPG7 Gene Review (PMID: 20301286). Mutation analysis of the paraplegin gene (SPG7) in 136 patients was reported in 2006. "SPG7 mutations account for less than 5% of hereditary spastic paraplegia (HSP) families compatible with autosomal recessive inheritance. Cerebellar signs or cerebellar atrophy on brain imaging were the most frequent additional features in patients with SPG7 HSP. Rare nucleotid…	None	MSeqDR Gene Card: https://mseqdr.org/mitobook.php?gene=SPG7
232	SSBP1	#N/A	Mt-SSB or MtSSB (Single-stranded DNA-binding protein, mitochondrial)	Mitochondrion, in matrix or nucleoid.	Mitochondrion	SSBP1 protein binds preferentially and cooperatively to stabilize single stranded mitochondrial DNA at the replication fork.	DNA repair and nucleic acid modification	mtDNA Gene Expression		Other		Nuclear, Chromosome 7	Autosomal dominant inheritance; Autosomal recessive inheritance;	8 (reported in 4 publications after Feb 2019)	p.R107Q reported by 3 independent groups; p.R38Q reported by 2 independent groups.	-Autosomal Dominant Optic Atrophy and Foveaopathy (PMID: 31550237; PMID: 31298765); -Retinal macular dystrophy (PMID: 31550240); -Single-Large Scale Mitochondrial Deletion Syndrome (SLSMD) (PMID: 31479473)	Congenital onset, present at birth; Neonatal onset, within the first 28 days of life; Infantile onset, between 28 days and 1 year; Childhood onset, between 1 and 5 years; Juvenile onset, between the age of 5 and 15 years; Adult onset, at the age of 16 years or later	Eye (Optic nerve atrophy, Rod-cone retinal dystrophy, Blindness, Extraocular muscles - ophthalmoplegia, Ptosis), Brain (Leigh syndrome/Metabolic strokes, Ataxia), Hearing (sensorineural hearing loss), Blood (Pearson syndrome, transfusion dependent infantile anemia, bone marrow failure), Skeletal Muscle (Myopathy, Kearns Sayre Syndrome), Kidney (renal insufficiency requiring transplant), Growth (G…	TRUE	FALSE	#N/A	#N/A		p.E27K SSBP1 can interfere with DNA replication and precipitate the introduction of large-scale mtDNA deletions - this represents the first nuclear gene cause of single large scale mtDNA deletion syndrome (SLSMD) (PMID: 31479473). R38Q variant destabilizes SSBP1 dimer/tetramer formation, affects mtDNA replication and induces mtDNA depletion (PMID: 31550237).	Single large-scale mitochondrial DNA deletion	Mitochondrial DNA depletion and COX-negative fibers in biopsies of muscle and kidney	Variable mitochondrial DNA depletion and/or single-large scale mitochondrial DNA deletion in patient fibroblasts; reduced mtDNA replication efficiency in vitro	None	None	MSeqDR Gene Card: https://mseqdr.org/mitobook.php?gene=SSBP1
234	SUCLA2	#N/A	SUCLA2	Mitochondrion.	Mitochondrion	ATP-specific succinyl-CoA synthetase that functions in the tricarboxylic acid (TCA) cycle to catalyze the reversible synthesis of succinate and adenosine triphosphate (ATP). It is also thought to have a role in mtDNA maintenance, possibly by stabilizing the nucleoside diphosphate kinase.	Krebs_TCA cycle	Metabolism			Krebs_TCA cycle	Nuclear, Chromosome 13	Autosomal recessive inheritance;	6 pathogenic variants in literature. 9 pathogenic or likely pathogenic, and 38 variants of uncertain significance, in ClinVar	A Faroe Island (Denmark) founder mutation: c.534 + 1G > A.	Mitochondrial DNA depletion syndrome 5 (encephalomyopathic with or without methylmalonic aciduria); Leigh syndrome (LS)	Neonatal onset, within the first 28 days of life; Infantile onset, between 28 days and 1 year	Central nervous system (severe global developmental delay, intellectual disability, progressive encephalopathy, regression with loss of ability to walk in early childhood, irritability, inconsolable crying, hypotonia, hyperkinesia, dystonia, athetoid movements, spasticity, seizures, brain MRI consistent with Leigh syndrome with signal abnormalities in basal ganglia, cerebral atrophy), Peripheral …	TRUE	FALSE	#N/A	#N/A		Mitochondrial DNA depletion is relatively mild in this condition. 1 in 25 carrier frequency in Faroe Islands (Denmark).	Lactic acidosis. Increased serum creatine kinase (CK).	Mitochondrial DNA depletion, multiple respiratory chain enzyme deficiencies most commonly involving complexes I and IV (PMID: 15877282 and 17287286)	Urine: methylmalonic aciduria, mild methylglutaconic aciduria, increased urinary carnitine esters, intermittent aminoaciduria; CSF: increased cerebrospinal fluid (CSF) lactate.	Retrospective questionnaire-based review (20 cases) and literature review (30) was published in 2016 (PMID:26475597).	None	MSeqDR Gene Card: https://mseqdr.org/mitobook.php?gene=SUCLA2
235	SUCLG1	#N/A	SUCLG1	Mitochondrion.	Mitochondrion	Succinyl-CoA synthetase functions in the tricarboxylic acid acid (TCA) cycle, coupling the hydrolysis of succinyl-CoA to the synthesis of either ATP or GTP. It represents the only step of substrate-level phosphorylation in the TCA cycle. The alpha subunit of the enzyme binds the substrates coenzyme A and phosphate, while succinate binding and specificity for either ATP or GTP is provided by diffe…	Krebs_TCA cycle	Metabolism			Krebs_TCA cycle	Nuclear, Chromosome 2	Autosomal recessive inheritance;	13 pathogenic or likely pathogenic variants, and 40 variants of uncertain significance, in ClinVar.	Not specified	Mitochondrial DNA depletion syndrome 9 (encephalomyopathic type with methylmalonic aciduria); Leigh syndrome (LS); Primary lactic acidosis; Methylmalonic aciduria; Behavior problems.	Congenital onset, present at birth; Neonatal onset, within the first 28 days of life; Infantile onset, between 28 days and 1 year; Childhood onset, between 1 and 5 years; Juvenile onset, between the age of 5 and 15 years	Central nervous system (global developmental delay, behavior problems, dystonia, ataxia, chorea, brain MRI showing basal ganglia lesions, ventriculomegaly, and cerebral atrophy), muscle (muscle atrophy, weakness, severe hypotonia), audiology (bilateral sensorineural hearing loss - PMID: 27484306), respiratory (respiratory insufficiency, respiratory failure), constitutional (failure to thrive, poo…	TRUE	FALSE	#N/A	#N/A		Early-onset primary lactic acidosis or Leigh syndrome manifesting methylmalonic aciduria and mtDNA depletion, with neurologic decline and early childhood death. More limited disease with later onset and primarily behavioral problems also reported (PMID: 31240156).	Lactic acidosis, hypoglycemia, methylmalonic aciduria.	Decreased activity and protein levels of respiratory chain complexes I, II, III, and IV, ragged red fibers, COX (complex IV)-negative fibers.	Increased cerebrospinal fluid (CSF) lactate. Oxygen consumption altered only when using glutamine as a substrate, increased mitochondrial fragmentation, and lack of mitochondrial substrate-level phosphorylation in patient fibroblasts (PMID: 30470562).	None	Fatal clinical course described of a female patient with a pathogenic mutation in SUCLG1 (c.626C > A, p.Ala209Glu) who was heterozygous at the genomic DNA level, but homozygous at the transcriptional level (PMID: 30470562).	MSeqDR Gene Card: https://mseqdr.org/mitobook.php?gene=SUCLG1
236	SURF1	#N/A	SURF1	Mitochondrion inner membrane; Multipass membrane protein.	Mitochondrion inner membrane	Component of the MITRAC (mitochondrial translation regulation assembly intermediate of cytochrome c oxidase) that regulates complex IV (COX) assembly.	OXPHOS	Oxidative Phosphorylation	IV			Nuclear, Chromosome 9	Autosomal recessive inheritance;	56 pathogenic or likely pathogenic, and 23 variants of uncertain significance, in ClinVar.	Not specified	Leigh syndrome (LS) due to complex IV deficiency; Charcot-Marie-Tooth disease, type 4K (CMT4K)	Infantile onset, between 28 days and 1 year; Childhood onset, between 1 and 5 years; Juvenile onset, between the age of 5 and 15 years; Adult onset, at the age of 16 years or later	Central nervous system (developmental delay, developmental regression, intellectual disability,emotional lability, Leigh syndrome, progressive encephalopathy, cerebellar ataxia, hypotonia, dystonia, dysarthria, spasticity, hyperreflexia, seizures, lMRI showing lesions in basal ganglia, brainstem, cerebellum, thalamus, and spinal cord, ate-onset (in some patients) hyperintense putamina lesions, pe…	TRUE	TRUE	hypertrophic cardiomyopathy	Cardiomyopathy		One of most common gene causes of Leigh syndrome, often presents in infancy or early childhood with neurodevelopmental regression and hirsutism. CMT4K presents in first decade with variable severity and slow progression.	Lactic acidosis.	Complex IV deficiency, COX (complex IV) negative fibers.	Elevated cerebrospinal fluid (CSF) lactate; complex IV deficiency is typically more severe in cultured skin patient fibroblasts than in skeletal muscle. Axonal loss and hypomyelinated fibers on sural nerve biopsy.	Multicentre retrospective study of 52 cases was published in 2013 (PMID:23829769).	None	MSeqDR Gene Card: https://mseqdr.org/mitobook.php?gene=SURF1
237	TACO1	CCDC44	TACO1	Mitochondrion	Mitochondrion	Translational activator of mitochondrial-encoded cytochrome c oxidase 1. TACO1 specifically binds the mt-Co1 mRNA and is required for translation of COXI through its association with the mitochondrial ribosome (PMID: 27319982).	mRNA translation_protein synthesis	mtDNA Gene Expression		Other		Nuclear, Chromosome 17	Autosomal recessive inheritance;	2 pathogenic or likely pathogenic variants, and 13 variants of uncertain significance, in ClinVar.	Not specified	Mitochondrial complex IV deficiency; Leigh syndrome (LS)	Infantile onset, between 28 days and 1 year; Childhood onset, between 1 and 5 years	Central nervous system (intellectual disability, developmental delay, ataxia, pyramidal signs, extrapyramidal signs, seizures, leukoencephalopathy, brain MRI showing T2-weighted signal hyperintense lesions in the basal ganglia and cortical regions), muscle (hypotonia, muscle weakness, exercise intolerance), cardiac (hypertrophic cardiomyopathy), respiratory (respiratory difficulties or failure du…	TRUE	TRUE	hypertrophic cardiomyopathy	Cardiomyopathy		Early-onset Leigh syndrome with complex IV deficiency.	Lactic acidosis.	Complex IV deficiency, COX (complex IV) deficiency fibers, increased lipid droplets, abnormal mitochondria	Increased cerebrospinal fluid (CSF) lactate and pyruvate, proteinuria, glucosuria, aminoaciduria, hyperphosphaturia, decreased activity of cytochrome c oxidase in patient fibroblasts.	None	None	MSeqDR Gene Card: https://mseqdr.org/mitobook.php?gene=TACO1
238	TARS2	TARSL1	TARS2 (hmtThrRS)	Mitochondrion matrix.	Mitochondrion matrix	Mitochondrial aminoacyl-tRNA synthetase that activates and transfers threonine to its cognate tRNA for mitochondrial translation. Misactivates noncognate Ser and uses post-transfer editing to clear erroneously synthesized products (PMID: 26811336)	mRNA translation_protein synthesis	mtDNA Gene Expression		tRNA synthetase		Nuclear, Chromosome 1	Autosomal recessive inheritance;	3 pathogenic or likely pathogenic variants, and 5 variants of uncertain significance, in ClinVar.	Not specified	Combined oxidative phosphorylation deficiency 21 (COXPD21)	Infantile onset, between 28 days and 1 year	Central nervous system (severe develomental delay, limb hypertonia, cerebral spongiosis, brain MRI showing thin corpus callosum and hyperintense lesions of the globi pallidi - hyperintense lesions of the globi pallidi), Muscle (axial hypotonia), Hepatic (hepatic steatosis), Metabolic (lactic acidosis).	TRUE	FALSE	#N/A	#N/A		Early-onset mitochondrial encephalopathy with axial hypotonia, severe delay, and steatosis identified in two siblings who died in first months of life (PMID: 24827421).	Lactic acidosis.	Subsarcolemmal lipofuscin-positive deposits, multiple electron transport chain complex activity deficiencies.	None	None	TARS2 P282L muttaion modeling in cells and yeast was performed to show it causes both structural and functional defects (PMID: 26811336).	MSeqDR Gene Card: https://mseqdr.org/mitobook.php?gene=TARS2
[truncated: 17 more rows]
