# Supplementary material for: Why Don’t More Mitochondrial Diseases Exhibit Cardiomyopathy?
Source: J Cardiovasc Dev Dis. 2023 Apr 1;10(4):154. doi: 10.3390/jcdd10040154 (PMC10144188; doi:10.3390/jcdd10040154)
Supplement: Supplementary file 1 [file jcdd-10-00154-s001.zip › Table S2.xlsx]

## Sheet: Cardiomyopathy without OXPHOS
Gene_Name	Mootha_Gene_Category	mtDNA_Subcategory	Metabolism_Subcategory	PubMed Article Linking Gene to OXPHOS and/or ATP Generation?	PubMed ID
AARS2	mtDNA Gene Expression	tRNA synthetase		Yes	29440775
ACADL	Metabolism		Mitochondrial fatty acid metabolism	Yes	29323266
ACADS	Metabolism		Mitochondrial fatty acid metabolism	No
ACADVL	Metabolism		Mitochondrial fatty acid metabolism	Yes	33150772
ACAT1	Metabolism		Amino acid metabolism	Yes	23257780
AGK	Metabolism		Phospholipid metabolism	Yes	34948281
C1QBP	mtDNA Gene Expression	Other		Yes	33628739
CA5A	Metabolism		Intermediary metabolism	No
CPT2	Metabolism		Mitochondrial fatty acid metabolism	Yes	30651994
D2HGDH	Metabolism		Intermediary metabolism	No
DLD	Metabolism		Intermediary metabolism	Yes	33049519
DNAJC19	Protein Targeting to Mitochondria			No
EARS2	mtDNA Gene Expression	tRNA synthetase		Yes	32887222
ECHS1	Metabolism		Other	Yes	31944285
ELAC2	mtDNA Gene Expression	Other		No
FBXL4	Other			Yes	26404457
FLAD1	Metabolism		Intermediary metabolism	Yes	31835305
GFM1	mtDNA Gene Expression	Other		Yes	26937387
GTPBP3	mtDNA Gene Expression	Nucleotide Modification		Yes	36056163
HADH	Metabolism		Mitochondrial fatty acid metabolism	Yes	28855921
HADHA	Metabolism		Mitochondrial fatty acid metabolism	Yes	34054724
HADHB	Metabolism		Mitochondrial fatty acid metabolism	Yes	34054724
HSD17B10	mtDNA Gene Expression	Other		No
IDH2	Metabolism		Intermediary metabolism	Yes	35544578
LIAS	Metabolism		Intermediary metabolism	Yes	22021711
MGME1	mtDNA Gene Expression	Other		No
MIPEP	Protein Targeting to Mitochondria			Yes	34620555
MRPL3	mtDNA Gene Expression	Ribosome Component		No
MRPL44	mtDNA Gene Expression	Ribosome Component		Yes	26221731
MRPS22	mtDNA Gene Expression	Ribosome Component		Yes	25663021
MT-RNR1	mtDNA Gene Expression	Ribosome Component		No
MT-TC	mtDNA Gene Expression	tRNA		No
MT-TG	mtDNA Gene Expression	tRNA		No
MT-TH	mtDNA Gene Expression	tRNA		No
MT-TI	mtDNA Gene Expression	tRNA		Yes	25034047
MT-TL1	mtDNA Gene Expression	tRNA		No
MT-TL2	mtDNA Gene Expression	tRNA		Yes	32489883
MT-TR	mtDNA Gene Expression	tRNA		Yes	23910637
MT-TS2	mtDNA Gene Expression	tRNA		No
MT-TV	mtDNA Gene Expression	tRNA		No
MT-TW	mtDNA Gene Expression	tRNA		Yes	26524491
MTFMT	mtDNA Gene Expression	Nucleotide Modification		Yes	25911677
MTO1	mtDNA Gene Expression	Nucleotide Modification		Yes	25552653
PARS2	mtDNA Gene Expression	tRNA synthetase		No
POLG	mtDNA Gene Expression	Other		Yes	20347038
RARS2	mtDNA Gene Expression	tRNA synthetase		Yes	27769281
RMND1	mtDNA Gene Expression	Other		Yes	26395190
SLC25A20	Solute Carrier Family			No
SLC25A3	Solute Carrier Family			Yes	27780865
SLC25A4	Solute Carrier Family			Yes	23506884
TACO1	mtDNA Gene Expression	Other		Yes	19503089
TAZ	Metabolism		Phospholipid metabolism	Yes	28070695
TRMT10C	mtDNA Gene Expression	Nucleotide Modification		No
TRMT5	mtDNA Gene Expression	Nucleotide Modification		No
TSFM	mtDNA Gene Expression	Other		Yes	26937387
TUFM	mtDNA Gene Expression	Other		Yes	26937387
VARS2	mtDNA Gene Expression	tRNA synthetase		Yes	29314548
YARS2	mtDNA Gene Expression	tRNA synthetase		Yes	33610547
