# Supplementary material for: Why Don’t More Mitochondrial Diseases Exhibit Cardiomyopathy?
Source: J Cardiovasc Dev Dis. 2023 Apr 1;10(4):154. doi: 10.3390/jcdd10040154 (PMC10144188; doi:10.3390/jcdd10040154)
Supplement: Supplementary file 1 [file jcdd-10-00154-s001.zip › Table S3.xlsx]

## Sheet: Sheet1
HUMAN-MOUSE TRUE-TRUE PAIRS (Cardiomyopathy or cardiac cellular abnormalities seen in both human and mouse species)
Gene Name	HUMAN CARDIOMYOPATHY?	MOUSE CARDIOMYOPATHY?	Representative PMID(s)	SUMMARY BULLET POINTS
ACAD9	TRUE	TRUE	34556413	- Constitutive KO prenatal lethal - Cardiac-specific KO with severe neonatal cardiomyopathy - Cardiac-specific KO showed severe mitochondrial dysfunction in vitro, including with impaired complex I assembly
ACADVL	TRUE	TRUE	24530811; 24285112	- KO mice showed progressive decrease in heart function over 12 months, with evidence of chronic energy deficiency - Cardiac-specific KO mice with dilated cardiomyopathy, along with severe cold intolerance with reduced ATP production
C1QBP	TRUE	TRUE	28498888	- Constitutive KO embryonic lethal - Cardiomyocyte-specific deletion resulted in contractile dysfunction, cardiac dilatation and cardiac fibrosis - Cardiomyocyte-specific deletion also resulted in decreased COX1 expression, decreased rates of oxygen consumption and increased oxidative stress, indicating that these mice had cardiac mitochondrial dysfunction provoked at an early stage - Cardiac mit…
COX10	TRUE	TRUE	36113464	- Cardiac-specific KO causes mitochondrial cardiomyopathy in mice, which is associated with OXPHOS deficiency, lysosomal defects, and aberrant mitochondrial morphology
CPT2	TRUE	TRUE	28916721; 29429925	- Conditional CPT2 deficiency in heart and muscle reduced complete oxidation of long-chain fatty acids - Mice developed cardiac hypertrophy and systolic dysfunction, with eventual lethality in the absence of cardiac fibrosis - Disruption of fatty acid oxidation via conditional deletion of endothelial carnitine palmitoyltransferase II (Cpt2E-KO) resulted in thickening of cardiac valves
ECHS1	TRUE	TRUE	35540099	- Constitutive KO is lethal - Echocardiography of Echs1 +/- mice demonstrated a dilated cardiomyopathy with septal hypertrophy - Echs1 heterogeneous (Echs1 +/-) mice exhibited cardiac dysfunction, as evidenced by diffuse myocardial fibrosis and upregulated fibrosis-related genes - Significant accumulation of branched-chain amino acids and fatty acids in blood and heart tissues - Increased pan-ace…
ELAC2	TRUE	TRUE	30126926	- Conditional KO in heart and skeletal muscle causes dilated cardiomyopathy and premature death at 4 weeks
FXN	TRUE	TRUE	16919418; 28542596; 32646255	- KO mouse model of hypertrophic cardiomyopathy in Friedreich's Ataxia
IDH2	TRUE	TRUE	25557279; 27582470	- Mitochondria from KO hearts lacked IDH2 activity and the hearts of IDH2-deficient mice developed accelerated heart failure, increased levels of apoptosis and hypertrophy - KO hearts exhibited mitochondrial dysfunction, which was associated with a loss of redox homeostasis - Increased amounts of the oncometabolite d-2-hydroxyglutarate (D2-HG), produced by IDH2 mutant leukemic cells, cause contra…
MGME1	TRUE	TRUE	29572490; 35533204	- Homozygous KO develop depletion and multiple deletions of mtDNA; the phenotypes vary dramatically in different tissues of Mgme1 knockout mice - Heart- and skeletal-muscle-specific Mgme1 knockout mice (Mgme1loxP/loxP; +/Ckmm-cre) had no obvious phenotype when followed until 12 months of age - MGME1 protein was absent in heart of the Mgme1loxP/loxP; +/Ckmm-cre animals (Fig. 1c). These results sho…
MTO1	TRUE	TRUE	25506927	- MTO1-deficient mouse model generated by gene trap mutagenesis that mirrors the human phenotype remarkably well - The most prominent signs and symptoms were cardiovascular and included bradycardia and cardiomyopathy; KO mice showed a marked worsening of arrhythmias during induction and reversal of anaesthesia - Detailed morphological and biochemical testing indicated the myocardial damage was du…
NDUFS1	TRUE	TRUE	35817848; 33763166	- This study showed that NADH:ubiquinone oxidoreductase core subunit S1- (Ndufs1-) dependent mitochondrial dysfunction plays a key role in pressure overload-induced cardiac hypertrrophy - In vitro mechanistic studies showed that Ndufs1 knockdown induced cardiac hypertrophy; decreased the mitochondrial DNA content, mitochondrial membrane potential (MMP), and mitochondrial mass; and increased the p…
NDUFS4	TRUE	TRUE	19460290; 24705922	- Constitutive KO mice are non-viable - Severe hypertrophic cardiomyopathy in a heart-specific KO (PMID 24705922) - Cardiomyocyte biochemical abnormalities (PMID 19460290) include decrease in oxygen consumption via decreased Complex I activity
PDSS2	TRUE	TRUE	15200409	- Mild cardiac phenotype included some of the same abnormalities that were seen in hepatocytes (lack of matrix granules, less dense mitochondrial matrix, and overall angular morphology), also seen in heart from kd/kd mice (data not shown in paper)
POLG	TRUE	TRUE	15164064; 17310215; 23545419 (review of POLG-related diseases)	- Knock-in mice develop an mtDNA mutator phenotype with a threefold to fivefold increase in the levels of point mutations, as well as increased amounts of deleted mtDNA, associated with reduced lifespan and premature onset of ageing-related phenotypes that included heart enlargement - Cardiac-targeted Y955C POLG yielded a molecular signature of CPEO in the heart with cardiomyopathy, mitochondrial…
SCO1	TRUE	TRUE	28973536	- Dilated cardiomyopathy - early-lethal mouse model
SCO2	TRUE	TRUE	28428045; 19837698	- Combined Sco2 KI/KO model showed KO/KO were lethal; KI/KO and KI/KI were viable - Biochemical changes included reduced Complex III and Complex IV activities
SLC25A3	TRUE	TRUE	24658400	- Cardiac-specific Slc25a3 deletion blunted MPTP opening in response to Ca(2+) challenge and led to a greater Ca(2+) uptake capacity - This desensitization of MPTP opening due to loss or reduction in PiC protein attenuated cardiac ischemic-reperfusion injury, as well as partially protected cells in culture from Ca(2+) overload induced death - Cardiac-specific deletion of Slc25a3 long-term resulte…
SLC25A4	TRUE	TRUE	21232697	- Concentric dilated cardiomyopathy, characterized by substantial myocardial hypertrophy and ventricular dilation, with cardiac function declining earlier in age - Histopathologic analysis demonstrated increased myocyte hypertrophy, fibrosis, and calcification - KO mice also exhibited increased cytoplasmic cytochrome c levels and caspase 3 activation
TACO1	TRUE	TRUE	27319982; 32130224	- Substantially reduced COXI protein, causing an isolated complex IV deficiency - Adult Taco1mut/mut mice have an increased fractional shortening, increased thickening of the left ventricular posterior wall in diastole and the left ventricular posterior wall in systole, and increased thickening of the intraventricular septum in diastole and systole (cardiac hypertrophy) - Murine cytomegalovirus i…
TAZ	TRUE	TRUE	21068380; 21091282; 30070157; 31603701; 32146862; 32418915	- KO caused embryonic and neonatal lethality, impaired growth, dilated cardiomyopathy, and skeletal myopathy - TAZKO mice that survived the neonatal period developed progressive, severe cardiac dysfunction, and fibrosis. - Cardiomyocyte-specific inactivation in cardiomyocytes caused progressive dilated cardiomyopathy without fetal or perinatal loss
TMEM70	TRUE	TRUE	28173120	- Homozygote KO mice are embryonic lethal - Tmem70-/- homozygous embryos exhibited delayed development of the cardiovascular system and a disturbed heart mitochondrial ultrastructure, with concentric or irregular cristae structures - Tmem70+/- heterozygous mice were fully viable and displayed normal postnatal growth and development of the mitochondrial oxidative phosphorylation system, but presen…
TMEM126B	TRUE	TRUE - but only under stress conditions, but basal conditions not assessed	31178133	- TMEM126B led to mitochondrial impairments, contributing to the pathogenesis of high-fat-diet-induced cardiac injury. - Blockage of TMEM126B inhibited mitochondrial dysfunction. - Basal conditions of TMEM126B not assessed.
HUMAN-MOUSE FALSE-TRUE PAIRS (Cardiomyopathy or cardiac cellular abnormalities seen in only in mouse but not reported in human)
PNPLA8	FALSE	TRUE	17923475; 27453526	- KO mice display multiple bioenergetic dysfunctional phenotypes, including 1) growth retardation, 2) cold intolerance, 3) reduced exercise endurance, 4) greatly increased mortality from cardiac stress after transverse aortic constriction, 5) abnormal mitochondrial function with a 65% decrease in ascorbate-induced Complex IV-mediated oxygen consumption, and 6) a reduction in myocardial cardiolipi…
AIFM1	FALSE	TRUE	25101006; 16287843; 15933268	- Mice with cardiac- and skeletal muscle-specific deletion exhibit impaired activity and protein expression of respiratory chain complex I. - Mutant animals develop severe dilated cardiomyopathy, heart failure, and skeletal muscle atrophy accompanied by lactic acidemia consistent with defects in the mitochondrial respiratory chain. - Isolated hearts exhibit poor contractile performance in respons…
AK2	FALSE	TRUE	33571905	- Transgenic AK2-/- null homozygosity was lethal early in embryo. - In the adult, conditional organ-specific ablation of AK2 precipitated abrupt heart failure (pathologic ventricular dilation and decreased ejection fraction) with Krebs cycle and glycolytic metabolite buildup. - Depressed pump function recovered to pre-deletion levels over time, suggestive of an adaptive response.E21
BCS1L	FALSE	TRUE	30530468	- Premature death with dilated cardiomyopathy - Abnormal cardiac mitochondrial ultrastructure, mitochondrial respiration, and pathological transcriptome and metabolome alterations
CHCHD10	FALSE	TRUE	29112723; 30874923	- Before 14 months of age, all KI (carrying the p.Ser59Leu mutation from a human family) mice developed a fatal mitochondrial cardiomyopathy associated with enhanced mitophagy - Homozygote CHCHD10 knockout mice are viable, have no gross phenotypes, no bioenergetic defects or ultrastructural mitochondrial abnormalities in brain, heart or skeletal muscle, indicating that functional redundancy or co…
DARS2	FALSE	TRUE	24606902	- DARS2 depletion in heart leads to the severe deregulation of mitochondrial protein synthesis followed by a strong respiratory chain deficit - Impairment of mitochondrial proteostasis in the heart activates the expression of mitokine FGF21, which acts as a signal for cell-autonomous and systemic metabolic changes - Cardiomyopathy is characterized by a progressive cardiomegaly with increasing age…
DNM1L	FALSE	TRUE	19752021; 20585624; 27913663	- Dominant, fully-penetrant mutation in Dnm1l leads to a dilated cardiomyopathy - Homozygosity leads to embryonic lethality - Heterozygous hearts show reduced levels of mitochondria enzyme complexes and suffer from cardiac ATP depletion - Failure of Drp1 disassembly impairs mitophagy, leading to a downstream cascade of mitochondrial depolarization, aberrant calcium handling, impaired ATP synthesi…
HMGCS2	FALSE	TRUE	36220812; 36420731	- KO caused mitochondrial maturation defects - Postnatal heart development was compromised and cardiomyocytes reacquired proliferation capacity in Hmgcs2 KO mice; >40% of newborn Hmgcs2 KO mice died before weaning - Cardiac function of surviving Hmgcs2 KO mice was also impaired, which could be rescued by ketone body supplementation during the suckling stage - KO mice showed impaired cardiac funct…
HSPD1	FALSE	TRUE	20393889; 26504810	- Early embryonic or neonatal lethality in constitutive KO - Cardiac-specific KO resulted in a high incidence of atrial septal defects, with increased apoptosis and myocyte degeneration that possibly contributed to massive hemorrhage and sponge-like cardiac muscles - Neonatal heart failure likely involves developmental defects and excessive apoptosis
LRPPRC	FALSE	TRUE	22045337; 24399447	- Homozygous KO results in embryonic lethality - Conditional, heart-specific KOresulted in a drastically shortened lifespan with progressive cardiomegaly - Heart-specific KO of Lrpprc causes mitochondrial cardiomyopathy with drastic reduction in steady-state levels of most mitochondrial mRNAs - Impaired mitochondrial respiration and reduced ATP production observed in Lrpprc conditional knockout m…
MFF	FALSE	TRUE	26598616; 29570827	- KO mice die at 13 wk as a result of severe dilated cardiomyopathy leading to heart failure - Reduced mitochondrial density and respiratory chain activity along with increased mitophagy - Knockdown of MFF attenuated noradrenaline-induced mitochondrial fission and cardiac hypertrophy
MFN2	FALSE	TRUE	21245373; 23909626; 28904083; 31379586	- Cardiomyocyte mitochondria lacking Mfn-2 are pleiomorphic and have the propensity to become enlarged - KO mice display modest cardiac hypertrophy accompanied by slight functional deterioration - MFN2-deficient mitochondria are larger in volume, more elongated, and less rounded; and have fewer mitochondria-jSR contacts, and an increase in the distance between mitochondria and jSR
MICU2	FALSE	TRUE	29073106	- Micu2 KO exhibited left atrial enlargement - Cardiomyocytes had delayed sarcomere relaxation and cytosolic calcium reuptake kinetics, indicating diastolic dysfunction - Micu2 KO mice exhibited systolic dysfunction and 30% lethality from abdominal aortic rupture
MPC1	FALSE	TRUE	27176894; 27215380; 33333007	- Complete loss of MPC1 resulted in embryonic lethality at around E13.5 - Mpc1 hypomorphs and tissue-specific deletion of Mpc1 presented as early perinatal lethality - Genetic ablation of the MPC in cultured cardiomyocytes and in conditional KO in adult murine hearts was sufficient to induce cardiac hypertrophy and heart failure - Histological analysis showed cross-sectional heart area was larger…
MRPS34	FALSE	TRUE	25816300	- KO causes a significant decrease of protein, which is required for the stability of 12S rRNA, the small ribosomal subunit and actively translating ribosome - Synthesis of all 13 mitochondrially-encoded polypeptides is thus compromised, resulting in reduced levels of mitochondrial proteins and complexes, which leads to decreased oxygen consumption and respiratory complex activity - Alterations i…
MT-TA	FALSE	TRUE	36827974	Genetically disrupting intra-mitochondrial protein synthesis with two different mtDNA mutations induced cell lineage-specific compensatory responses, including molecular pathways not previously implicated in organellar maintenance... Western blots for subunits of the mitochondrial respiratory complexes in the heart (Figure 2E) and small intestinal epithelium (Figures S2M and S3A) showed a marked …
NDUFA13	FALSE	TRUE	29078279	- Cardiac-specific tamoxifen-inducible NDUFA13 knockout mice and demonstrated that cardiac-specific heterozygous knockout (cHet) mice exhibited normal cardiac morphology and function in the basal state but were more resistant to apoptosis when exposed to ischemia-reperfusion (I/R) injury - A moderate decrease in NDUFA13 expression was observed on day 16 in cHet mice, whereas a moderate decrease w…
OPA1	FALSE	TRUE	22406748; 23316298; 23516612	- Constitutive KO (homozygous) exhibited early embryonic lethality, ca E9.5 - In Opa1(+/-) mice, there was a 50% reduction in OPA1 protein expression in cardiac tissue; cardiac function assessed by echocardiography was not significantly different from wildtype - Although initial cardiac function was normal, at 12 months the OPA1(+/-) mouse hearts had decreased fractional shortening, cardiac outpu…
PDHA1	FALSE	TRUE	11708858; 26884059; 29560354	- Early embryonic lethality in embryos carrying predominantly the Pdha1(Deltaex8) allele - Cardiac PDH E1α [PDHA1] deficiency caused large myocardial infarcts size and macrophage infiltration in the hearts - Significantly increased hypertrophy and fibrosis in PDH E1α-deficient hearts - Cardiac-specific KO produced a marked reduction in myocardial glucose oxidation and a corresponding increase in …
RNASEH1	FALSE	TRUE	35947649	- Loss of RNase H1 is embryonic lethal - Heart- and muscle-specific loss of RNase H1 leads to mtDNA depletion and accumulation of high levels of linear deleted mtDNA fragments in heart tissue - Loss of RNase H1 in cardiac tissue leads to decreased levels of mitochondrial transcripts, likely secondary to the decrease of mtDNA templates - Profound decrease in complex I and IV (COX) activity at the …
SERAC1	FALSE	TRUE	35235340	- Enlarged heart with lower left ventricular wall thickness
TK2	FALSE	TRUE	18434326; 20940150; 18446447	- Tk2-deficient mouse strain exhibited in several organs (including skeletal muscle, heart, liver and spleen) progressive loss of mtDNA without increased mtDNA mutations or structural alterations - Heart muscle showed disorganized and damaged muscle fibers; electron microscopy showed mitochondria with distorted cristae - Different variants: Cardiac mtDNA abundance decreased in Y955C TGs but incre…
WARS2	FALSE	TRUE	30566859	- Mouse model harboring a mutation in the tryptophanyl-tRNA synthetase 2 (Wars2) gene: Progressive tissue-specific pathologies, including (among other phenotypes) hypertrophic cardiomyopathy - Decreased Complex I and Complex IV levels and protein activities - Activation of the integrated stress response (ISR) and respiratory chain dysfunction occurred after 1 month of age in the heart, and activa…
GPD2	FALSE	TRUE - but only under stress conditions, not at basal conditions	34807469; 20602492	- GPD2 deficiency significantly exacerbated MI-induced cardiac dysfunction and increased infarct area in the heart. - GPD2 deficiency did not affect basal cardiac function, but GPD2 played an important regulatory role bridging glucose and lipid metabolism in MI.
MPV17	FALSE	TRUE - but only under stress conditions, not at basal conditions	32774709	- Role and mechanism of action in cardiac ischemia/reperfusion (I/R) injury - mtDNA levels and normal cardiac function were similar between KO and wildtype mice - ROS generation, mitochondrial morphology, and calcium levels required to trigger mitochondrial permeability transition pore (mPTP) opening were all similar in normal/non-ischemic animals - However, following I/R, KO mice had poorer card…
MICU1	FALSE	TRUE - but only under stress conditions, not at basal conditions	27477272; 33259334	- Deletion of MICU1 resulted in significant, but not complete, perinatal mortality. - MICU1 downregulation did not induce obviously hypertrophic injury and there were no changes in basal physiological parameters in MICU1 knockdown mice. - Cardiomyocyte hypertrophy and interstitial fibrosis induced by Ang-II was markedly aggravated in MICU1 knockdown mice compared with the corresponding controls. …
HUMAN-MOUSE ADDITIONAL PAIRS (Cardiomyopathy or cardiac cellular abnormalities not found in mouse)
ACADS	TRUE	FALSE	26933443; 22936979; 18054510; 14592933
DGUOK	FALSE	FALSE	31127938; 34169315
L2HGDH	FALSE	FALSE	36043417; 25763823; 28137912
