# Supplementary material for: Why Don’t More Mitochondrial Diseases Exhibit Cardiomyopathy?
Source: J Cardiovasc Dev Dis. 2023 Apr 1;10(4):154. doi: 10.3390/jcdd10040154 (PMC10144188; doi:10.3390/jcdd10040154)
Supplement: Supplementary file 1 [file jcdd-10-00154-s001.zip › Table S4.xlsx]

## Sheet: Sheet1
Mouse Data from the IMPC
(Only those mouse knockouts that underwent cardiac phenotyping by the IMPC; summary of PubMed mouse cardiac data from Table S3 also included for comparison)
GENE	HUMAN CARDIOMYOPATHY?	IMPC CARDIAC PHENOTYPE?	PUBMED MOUSE CARDIAC DATA: CARDIAC PHENOTYPE?	IMPC EMBRYONIC LETHAL?	IMPC PRE-WEANING LETHAL?
SLC25A3	TRUE	TRUE	TRUE	TRUE	TRUE
SLC25A4	TRUE	TRUE	TRUE	FALSE	FALSE
TACO1	TRUE	TRUE	TRUE	NA	TRUE
COX15	TRUE	TRUE	MOUSE MODEL but NO CARDIAC DATA	TRUE	TRUE
AARS2	TRUE	TRUE	NO MOUSE MODEL	NA	TRUE
COQ2	TRUE	TRUE	NO MOUSE MODEL	TRUE	TRUE
ETFB	TRUE	TRUE	NO MOUSE MODEL	NA	NA
VARS2	TRUE	TRUE	NO MOUSE MODEL	FALSE	TRUE
OPA1	FALSE	TRUE	TRUE	TRUE	TRUE
MPV17	FALSE	TRUE	TRUE - but only under stress conditions, not at basal conditions	FALSE	FALSE
GATM	FALSE	TRUE	MOUSE MODEL but NO CARDIAC DATA	FALSE	FALSE
GCDH	FALSE	TRUE	MOUSE MODEL but NO CARDIAC DATA	NA	TRUE
MTPAP	FALSE	TRUE	MOUSE MODEL but NO CARDIAC DATA	TRUE	TRUE
NDUFS3	FALSE	TRUE	MOUSE MODEL but NO CARDIAC DATA	FALSE	FALSE
PDP1	FALSE	TRUE	NO MOUSE MODEL	FALSE	FALSE
ACADVL	TRUE	FALSE	TRUE	NA	NA
C1QBP	TRUE	FALSE	TRUE	NA	NA
CPT2	TRUE	FALSE	TRUE	NA	TRUE
ECHS1	TRUE	FALSE	TRUE	NA	NA
ELAC2	TRUE	FALSE	TRUE	NA	TRUE
FXN	TRUE	FALSE	TRUE	TRUE	TRUE
IDH2	TRUE	FALSE	TRUE	FALSE	FALSE
MGME1	TRUE	FALSE	TRUE	NA	FALSE
NDUFS1	TRUE	FALSE	TRUE	NA	TRUE
PDSS2	TRUE	FALSE	TRUE	TRUE	TRUE
SCO1	TRUE	FALSE	TRUE	NA	NA
TMEM70	TRUE	FALSE	TRUE	TRUE	TRUE
ACAT1	TRUE	FALSE	MOUSE MODEL but NO CARDIAC DATA	FALSE	FALSE
COQ9	TRUE	FALSE	MOUSE MODEL but NO CARDIAC DATA	NA	NA
ETFDH	TRUE	FALSE	MOUSE MODEL but NO CARDIAC DATA	NA	TRUE
FOXRED1	TRUE	FALSE	MOUSE MODEL but NO CARDIAC DATA	TRUE	TRUE
GFM1	TRUE	FALSE	MOUSE MODEL but NO CARDIAC DATA	NA	NA
MRPL3	TRUE	FALSE	MOUSE MODEL but NO CARDIAC DATA	TRUE	TRUE
MRPL44	TRUE	FALSE	MOUSE MODEL but NO CARDIAC DATA	TRUE	TRUE
MRPS22	TRUE	FALSE	MOUSE MODEL but NO CARDIAC DATA	TRUE	TRUE
NDUFS2	TRUE	FALSE	MOUSE MODEL but NO CARDIAC DATA	TRUE	TRUE
NDUFS8	TRUE	FALSE	MOUSE MODEL but NO CARDIAC DATA	TRUE	TRUE
SDHB	TRUE	FALSE	MOUSE MODEL but NO CARDIAC DATA	NA	TRUE
ATPAF2	TRUE	FALSE	NO MOUSE MODEL	NA	TRUE
COQ4	TRUE	FALSE	NO MOUSE MODEL	NA	TRUE
COQ8B	TRUE	FALSE	NO MOUSE MODEL	TRUE	TRUE
COX6B1	TRUE	FALSE	NO MOUSE MODEL	NA	TRUE
DNAJC19	TRUE	FALSE	NO MOUSE MODEL	FALSE	FALSE
EARS2	TRUE	FALSE	NO MOUSE MODEL	NA	NA
HADHB	TRUE	FALSE	NO MOUSE MODEL	FALSE	TRUE
MIPEP	TRUE	FALSE	NO MOUSE MODEL	TRUE	TRUE
NDUFA10	TRUE	FALSE	NO MOUSE MODEL	NA	TRUE
NDUFS7	TRUE	FALSE	NO MOUSE MODEL	TRUE	TRUE
NDUFV2	TRUE	FALSE	NO MOUSE MODEL	NA	TRUE
RARS2	TRUE	FALSE	NO MOUSE MODEL	FALSE	FALSE
SDHA	TRUE	FALSE	NO MOUSE MODEL	TRUE	TRUE
SDHAF1	TRUE	FALSE	NO MOUSE MODEL	FALSE	FALSE
SLC25A20	TRUE	FALSE	NO MOUSE MODEL	NA	TRUE
TRMT5	TRUE	FALSE	NO MOUSE MODEL	NA	TRUE
TSFM	TRUE	FALSE	NO MOUSE MODEL	NA	TRUE
TUFM	TRUE	FALSE	NO MOUSE MODEL	NA	NA
BCS1L	FALSE	FALSE	TRUE	TRUE	TRUE
CHCHD10	FALSE	FALSE	TRUE	FALSE	FALSE
DARS2	FALSE	FALSE	TRUE	NA	TRUE
DNM1L	FALSE	FALSE	TRUE	NA	TRUE
HSPD1	FALSE	FALSE	TRUE	TRUE	TRUE
LRPPRC	FALSE	FALSE	TRUE	NA	NA
MFN2	FALSE	FALSE	TRUE	NA	TRUE
MICU1	FALSE	FALSE	TRUE - but only under stress conditions, not at basal conditions	FALSE	TRUE
MICU2	FALSE	FALSE	TRUE	FALSE	FALSE
SERAC1	FALSE	FALSE	TRUE	FALSE	FALSE
WARS2	FALSE	FALSE	TRUE	TRUE	TRUE
DGUOK	FALSE	FALSE	FALSE	FALSE	FALSE
L2HGDH	FALSE	FALSE	FALSE	FALSE	FALSE
AASS	FALSE	FALSE	MOUSE MODEL but NO CARDIAC DATA	NA	NA
ACO2	FALSE	FALSE	MOUSE MODEL but NO CARDIAC DATA	NA	TRUE
APOPT1	FALSE	FALSE	MOUSE MODEL but NO CARDIAC DATA	NA	TRUE
CPS1	FALSE	FALSE	MOUSE MODEL but NO CARDIAC DATA	NA	TRUE
ETHE1	FALSE	FALSE	MOUSE MODEL but NO CARDIAC DATA	FALSE	TRUE
FARS2	FALSE	FALSE	MOUSE MODEL but NO CARDIAC DATA	NA	TRUE
GCSH	FALSE	FALSE	MOUSE MODEL but NO CARDIAC DATA	TRUE	TRUE
GLDC	FALSE	FALSE	MOUSE MODEL but NO CARDIAC DATA	NA	TRUE
HARS2	FALSE	FALSE	MOUSE MODEL but NO CARDIAC DATA	TRUE	TRUE
MARS2	FALSE	FALSE	MOUSE MODEL but NO CARDIAC DATA	TRUE	TRUE
NARS2	FALSE	FALSE	MOUSE MODEL but NO CARDIAC DATA	TRUE	TRUE
NDUFA1	FALSE	FALSE	MOUSE MODEL but NO CARDIAC DATA	NA	TRUE
NDUFA9	FALSE	FALSE	MOUSE MODEL but NO CARDIAC DATA	TRUE	TRUE
NDUFS6	FALSE	FALSE	MOUSE MODEL but NO CARDIAC DATA	TRUE	TRUE
NUBPL	FALSE	FALSE	MOUSE MODEL but NO CARDIAC DATA	TRUE	TRUE
PC	FALSE	FALSE	MOUSE MODEL but NO CARDIAC DATA	NA	TRUE
PNPT1	FALSE	FALSE	MOUSE MODEL but NO CARDIAC DATA	FALSE	FALSE
POLG2	FALSE	FALSE	MOUSE MODEL but NO CARDIAC DATA	NA	TRUE
PUS1	FALSE	FALSE	MOUSE MODEL but NO CARDIAC DATA	FALSE	FALSE
SDHC	FALSE	FALSE	MOUSE MODEL but NO CARDIAC DATA	TRUE	TRUE
SLC25A12	FALSE	FALSE	MOUSE MODEL but NO CARDIAC DATA	NA	TRUE
SLC25A13	FALSE	FALSE	MOUSE MODEL but NO CARDIAC DATA	FALSE	FALSE
SUCLG1	FALSE	FALSE	MOUSE MODEL but NO CARDIAC DATA	TRUE	TRUE
TIMM8A	FALSE	FALSE	MOUSE MODEL but NO CARDIAC DATA	NA	FALSE
TRIT1	FALSE	FALSE	MOUSE MODEL but NO CARDIAC DATA	TRUE	TRUE
ABAT	FALSE	FALSE	NO MOUSE MODEL	NA	TRUE
ACADM	FALSE	FALSE	NO MOUSE MODEL	NA	NA
AUH	FALSE	FALSE	NO MOUSE MODEL	FALSE	FALSE
C19orf12	FALSE	FALSE	NO MOUSE MODEL	FALSE	FALSE
COX20	FALSE	FALSE	NO MOUSE MODEL	TRUE	TRUE
DLAT	FALSE	FALSE	NO MOUSE MODEL	FALSE	TRUE
FASTKD2	FALSE	FALSE	NO MOUSE MODEL	NA	TRUE
GFM2	FALSE	FALSE	NO MOUSE MODEL	NA	TRUE
HIBCH	FALSE	FALSE	NO MOUSE MODEL	TRUE	TRUE
IARS2	FALSE	FALSE	NO MOUSE MODEL	TRUE	TRUE
MSTO1	FALSE	FALSE	NO MOUSE MODEL	TRUE	TRUE
NDUFV1	FALSE	FALSE	NO MOUSE MODEL	TRUE	TRUE
PDHA2	FALSE	FALSE	NO MOUSE MODEL	FALSE	FALSE
PDHB	FALSE	FALSE	NO MOUSE MODEL	TRUE	TRUE
PDHX	FALSE	FALSE	NO MOUSE MODEL	NA	TRUE
PDSS1	FALSE	FALSE	NO MOUSE MODEL	TRUE	TRUE
PMPCA	FALSE	FALSE	NO MOUSE MODEL	TRUE	TRUE
SFXN4	FALSE	FALSE	NO MOUSE MODEL	FALSE	FALSE
SLC25A1	FALSE	FALSE	NO MOUSE MODEL	NA	TRUE
SLC25A10	FALSE	FALSE	NO MOUSE MODEL	FALSE	FALSE
SLC25A15	FALSE	FALSE	NO MOUSE MODEL	NA	TRUE
SSBP1	FALSE	FALSE	NO MOUSE MODEL	NA	TRUE
TARS2	FALSE	FALSE	NO MOUSE MODEL	TRUE	TRUE
UQCRQ	FALSE	FALSE	NO MOUSE MODEL	TRUE	TRUE
ABCB7	FALSE	NA	MOUSE MODEL but NO CARDIAC DATA	NA	NA
AFG3L2	FALSE	NA	MOUSE MODEL but NO CARDIAC DATA	NA	NA
AIFM1	FALSE	NA	TRUE	NA	NA
AK2	FALSE	NA	TRUE	NA	NA
AMT	FALSE	NA	MOUSE MODEL but NO CARDIAC DATA	NA	NA
C12orf65	FALSE	NA	NO MOUSE MODEL	NA	NA
CARS2	FALSE	NA	MOUSE MODEL but NO CARDIAC DATA	NA	NA
COA3	FALSE	NA	NO MOUSE MODEL	NA	NA
CPT1A	FALSE	NA	MOUSE MODEL but NO CARDIAC DATA	FALSE	FALSE
CYC1	FALSE	NA	NO MOUSE MODEL	NA	NA
FH	FALSE	NA	NO MOUSE MODEL	NA	NA
GFER	FALSE	NA	MOUSE MODEL but NO CARDIAC DATA	NA	NA
GPD2	FALSE	NA	TRUE - but only under stress conditions, not at basal conditions	NA	NA
HMGCS2	FALSE	NA	TRUE	FALSE	FALSE
IBA57	FALSE	NA	NO MOUSE MODEL	NA	NA
ISCA2	FALSE	NA	MOUSE MODEL but NO CARDIAC DATA	NA	NA
LARS2	FALSE	NA	NO MOUSE MODEL	NA	NA
LYRM7	FALSE	NA	NO MOUSE MODEL	NA	NA
MFF	FALSE	NA	TRUE	NA	NA
MPC1	FALSE	NA	TRUE	NA	NA
MRPS16	FALSE	NA	NO MOUSE MODEL	NA	NA
MRPS34	FALSE	NA	TRUE	NA	NA
MT-CO3	FALSE	NA	NO MOUSE MODEL	NA	NA
MT-ND2	FALSE	NA	NO MOUSE MODEL	NA	NA
MT-ND3	FALSE	NA	NO MOUSE MODEL	NA	NA
MT-ND4L	FALSE	NA	NO MOUSE MODEL	NA	NA
MT-ND6	FALSE	NA	NO MOUSE MODEL	NA	NA
NDUFA12	FALSE	NA	NO MOUSE MODEL	NA	NA
NDUFA13	FALSE	NA	TRUE	NA	NA
NDUFA4	FALSE	NA	MOUSE MODEL but NO CARDIAC DATA	NA	NA
NDUFAF2	FALSE	NA	MOUSE MODEL but NO CARDIAC DATA	NA	NA
NDUFAF3	FALSE	NA	NO MOUSE MODEL	NA	NA
NDUFAF5	FALSE	NA	NO MOUSE MODEL	NA	NA
NDUFAF6	FALSE	NA	NO MOUSE MODEL	NA	NA
NDUFB3	FALSE	NA	NO MOUSE MODEL	NA	NA
OPA3	FALSE	NA	MOUSE MODEL but NO CARDIAC DATA	NA	NA
PANK2	FALSE	NA	MOUSE MODEL but NO CARDIAC DATA	NA	NA
PDHA1	FALSE	NA	TRUE	NA	NA
PET100	FALSE	NA	NO MOUSE MODEL	NA	NA
PNPLA8	FALSE	NA	TRUE	NA	NA
PSAP	FALSE	NA	MOUSE MODEL but NO CARDIAC DATA	NA	NA
RNASEH1	FALSE	NA	TRUE	NA	NA
SARS2	FALSE	NA	MOUSE MODEL but NO CARDIAC DATA	NA	NA
SLC25A19	FALSE	NA	MOUSE MODEL but NO CARDIAC DATA	NA	NA
SLC25A22	FALSE	NA	NO MOUSE MODEL	NA	NA
SLC25A26	FALSE	NA	NO MOUSE MODEL	NA	NA
SPG7	FALSE	NA	MOUSE MODEL but NO CARDIAC DATA	NA	NA
SUCLA2	FALSE	NA	MOUSE MODEL but NO CARDIAC DATA	NA	NA
TK2	FALSE	NA	TRUE	NA	NA
TRMU	FALSE	NA	NO MOUSE MODEL	NA	NA
TTC19	FALSE	NA	MOUSE MODEL but NO CARDIAC DATA	NA	NA
UQCRC2	FALSE	NA	NO MOUSE MODEL	NA	NA
MT-RNR2	FALSE	(Not in IMPC)	NO MOUSE MODEL	(Not in IMPC)	(Not in IMPC)
MT-TA	FALSE	(Not in IMPC)	TRUE	(Not in IMPC)	(Not in IMPC)
MT-TD	FALSE	(Not in IMPC)	NO MOUSE MODEL	(Not in IMPC)	(Not in IMPC)
MT-TE	FALSE	(Not in IMPC)	NO MOUSE MODEL	(Not in IMPC)	(Not in IMPC)
MT-TF	FALSE	(Not in IMPC)	NO MOUSE MODEL	(Not in IMPC)	(Not in IMPC)
MT-TK	FALSE	(Not in IMPC)	NO MOUSE MODEL	(Not in IMPC)	(Not in IMPC)
MT-TM	FALSE	(Not in IMPC)	NO MOUSE MODEL	(Not in IMPC)	(Not in IMPC)
MT-TN	FALSE	(Not in IMPC)	NO MOUSE MODEL	(Not in IMPC)	(Not in IMPC)
MT-TP	FALSE	(Not in IMPC)	NO MOUSE MODEL	(Not in IMPC)	(Not in IMPC)
MT-TQ	FALSE	(Not in IMPC)	NO MOUSE MODEL	(Not in IMPC)	(Not in IMPC)
MT-TS1	FALSE	(Not in IMPC)	NO MOUSE MODEL	(Not in IMPC)	(Not in IMPC)
MT-TT	FALSE	(Not in IMPC)	NO MOUSE MODEL	(Not in IMPC)	(Not in IMPC)
MT-TY	FALSE	(Not in IMPC)	NO MOUSE MODEL	(Not in IMPC)	(Not in IMPC)
